# Supplementary material for: ﻿Caribbean Amphipoda (Crustacea) of Panama. Part IV: parvorder Caprellidira
Source: Zookeys. 2025 Apr 10;1234:151–205. doi: 10.3897/zookeys.1234.145826 (PMC12006821; doi:10.3897/zookeys.1234.145826)
Supplement: XML Treatment for Deutella caribensis [file zookeys.1234.145826-treatment2.xml]

<!DOCTYPE tp:taxon-treatment
  PUBLIC "-//TaxonX//DTD Taxonomic Treatment Publishing DTD v0 20100105//EN" "tax-treatment-NSO.dtd">
<tp:taxon-treatment xmlns:tp="http://www.plazi.org/taxpub"><tp:treatment-meta><kwd-group><label>Taxon classification</label><kwd>
                <named-content content-type="kingdom">Animalia</named-content>
              </kwd><kwd>
                <named-content content-type="order">Amphipoda</named-content>
              </kwd><kwd>
                <named-content content-type="family">Caprellidae</named-content>
              </kwd></kwd-group><mixed-citation publication-type="journal"><person-group><name><surname>Sir</surname><given-names>Sally J.</given-names></name><name><surname>White</surname><given-names>Kristine N.</given-names></name></person-group><article-title>﻿Caribbean <tp:taxon-name><tp:taxon-name-part taxon-name-part-type="order">Amphipoda</tp:taxon-name-part></tp:taxon-name> (<tp:taxon-name><tp:taxon-name-part taxon-name-part-type="subphylum">Crustacea</tp:taxon-name-part></tp:taxon-name>) of Panama. Part IV: parvorder <tp:taxon-name><tp:taxon-name-part taxon-name-part-type="parvorder">Caprellidira</tp:taxon-name-part></tp:taxon-name></article-title><source>Zookeys</source><day>10</day><month>04</month><year>2025</year><volume>1234</volume><fpage>151</fpage><lpage>205</lpage><pub-id pub-id-type="doi">10.3897/zookeys.1234.145826</pub-id></mixed-citation></tp:treatment-meta><tp:nomenclature><label>﻿</label><tp:taxon-name>
              <object-id xmlns:xlink="http://www.w3.org/1999/xlink" content-type="arpha" xlink:type="simple">3E2337B2-5DFC-5D3C-BDA0-32CBBE410999</object-id>
              <tp:taxon-name-part taxon-name-part-type="genus" reg="Deutella">Deutella</tp:taxon-name-part>
              <tp:taxon-name-part taxon-name-part-type="species" reg="caribensis">caribensis</tp:taxon-name-part>
            </tp:taxon-name><tp:taxon-authority>Guerra-García, Krapp-Schickel &amp; Müller, 2006</tp:taxon-authority><xref ref-type="fig" rid="F1">Figs 1</xref><xref ref-type="fig" rid="F31">, 31A</xref><tp:nomenclature-citation-list><tp:nomenclature-citation><tp:taxon-name>
                  <tp:taxon-name-part taxon-name-part-type="genus" reg="Deutella">Deutella</tp:taxon-name-part>
                  <tp:taxon-name-part taxon-name-part-type="species" reg="caribensis">caribensis</tp:taxon-name-part>
                </tp:taxon-name><comment>Guerra-García, Krapp-Schickel &amp; Müller, 2006: 161–164, figs 7, 8.</comment></tp:nomenclature-citation></tp:nomenclature-citation-list></tp:nomenclature><tp:treatment-sec sec-type="material" id="SECID0E5KAC"><title>Material examined.</title><p>Panama • 3.5 mm • 1 ♀; Bocas del Toro, Bocas del Drago; <named-content xmlns:xlink="http://www.w3.org/1999/xlink" content-type="dwc:verbatimCoordinates" xlink:type="simple"><named-content content-type="geo-json" specific-use="{&#34;type&#34;:&#34;Point&#34;,&#34;coordinates&#34;:[-82.333400,9.413400]}" id="NCID0EHLAC" xlink:type="simple">9.4134°N, 82.3334°W</named-content></named-content>; depth 1–3 m, among coral rubble, 23 June 2023; K.N. White leg.; <named-content xmlns:xlink="http://www.w3.org/1999/xlink" content-type="dwc:institutional_code" xlink:title="Smithsonian Institution, U.S. National Museum of Natural History" xlink:href="http://grbio.org/institution/smithsonian-institution-national-museum-natural-history-0" xlink:type="simple">USNM</named-content> 1743942.</p></tp:treatment-sec><tp:treatment-sec sec-type="diagnosis" id="SECID0ERLAC"><title>Diagnosis.</title><p>Head with paired dorsal projections. Body without lateral projections; pereonites 2–4 with dorsal projections. Pereopods 3 and 4 uni-articulate. Pereopod 5 longer than pereonite 5.</p></tp:treatment-sec><tp:treatment-sec sec-type="distribution" id="SECID0EWLAC"><title>Distribution.</title><p>Colombia: Bahía Concha (<xref ref-type="bibr" rid="B22">Guerra-García et al. 2006</xref>); Panama: Bocas del Toro (present study).</p></tp:treatment-sec><tp:treatment-sec sec-type="ecology" id="SECID0EAMAC"><title>Ecology and remarks.</title><p>This species occurs among algae and coral rubble at depths of 1–3 m. Panamanian specimens agree closely with the original description of this species. This is the first record of this species since the original description suggesting that the range of this species is much larger than previously known. Live specimens are yellow-brown in color with a red eye.</p><fig id="F1" position="float" orientation="portrait"><object-id xmlns:xlink="http://www.w3.org/1999/xlink" content-type="doi" xlink:type="simple">10.3897/zookeys.1234.145826.figure1</object-id><object-id xmlns:xlink="http://www.w3.org/1999/xlink" content-type="arpha" xlink:type="simple">2E63407D-683E-59D6-8AF1-D2FBECD19C61</object-id><label>Figure 1.</label><caption><p><italic><tp:taxon-name><tp:taxon-name-part taxon-name-part-type="genus" reg="Deutella">Deutella</tp:taxon-name-part><tp:taxon-name-part taxon-name-part-type="species" reg="caribensis">caribensis</tp:taxon-name-part></tp:taxon-name></italic>, female, 3.5 mm, habitus, gnathopod 2 lateral, and pereopod 3. Scale bars: 0.5 mm.</p></caption><graphic xmlns:xlink="http://www.w3.org/1999/xlink" xlink:href="zookeys-1234-151_article-145826__-g001.jpg" position="float" orientation="portrait" xlink:type="simple" id="oo_1304880.jpg"><uri content-type="original_file" xlink:type="simple">https://binary.pensoft.net/fig/1304880</uri></graphic></fig></tp:treatment-sec><tp:treatment-sec><!--Section generated to contain objects referenced in tp:taxon-treatment.--><fig id="F31" position="float" orientation="portrait"><object-id xmlns:xlink="http://www.w3.org/1999/xlink" content-type="doi" xlink:type="simple">10.3897/zookeys.1234.145826.figure31</object-id><object-id xmlns:xlink="http://www.w3.org/1999/xlink" content-type="arpha" xlink:type="simple">A52F1842-9BAE-5638-925F-E75F3C4D7370</object-id><label>Figure 31.</label><caption><p>Photographs of live specimens unless noted. <bold>A</bold><italic><tp:taxon-name><tp:taxon-name-part taxon-name-part-type="genus" reg="Deutella">Deutella</tp:taxon-name-part><tp:taxon-name-part taxon-name-part-type="species" reg="caribensis">caribensis</tp:taxon-name-part></tp:taxon-name></italic><bold>B</bold><tp:taxon-name><tp:taxon-name-part taxon-name-part-type="genus" reg="Deutella">Deutella</tp:taxon-name-part><tp:taxon-name-part taxon-name-part-type="uncertainty-rank">cf.</tp:taxon-name-part><tp:taxon-name-part taxon-name-part-type="species" reg="pseudoincerta">pseudoincerta</tp:taxon-name-part></tp:taxon-name><bold>C</bold><italic><tp:taxon-name><tp:taxon-name-part taxon-name-part-type="genus" reg="Paracaprella">Paracaprella</tp:taxon-name-part><tp:taxon-name-part taxon-name-part-type="species" reg="pusilla">pusilla</tp:taxon-name-part></tp:taxon-name></italic><bold>D</bold><italic><tp:taxon-name><tp:taxon-name-part taxon-name-part-type="genus" reg="Caribboecetes">Caribboecetes</tp:taxon-name-part><tp:taxon-name-part taxon-name-part-type="species" reg="intermedius">intermedius</tp:taxon-name-part></tp:taxon-name></italic><bold>E</bold><italic><tp:taxon-name><tp:taxon-name-part taxon-name-part-type="genus" reg="Cerapus">Cerapus</tp:taxon-name-part><tp:taxon-name-part taxon-name-part-type="species" reg="benthophilus">benthophilus</tp:taxon-name-part></tp:taxon-name></italic> (ethanol-preserved specimen) <bold>F</bold><italic><tp:taxon-name><tp:taxon-name-part taxon-name-part-type="genus" reg="Cerapus">Cerapus</tp:taxon-name-part><tp:taxon-name-part taxon-name-part-type="species" reg="slayeri">slayeri</tp:taxon-name-part></tp:taxon-name></italic> (ethanol-preserved specimen) <bold>G</bold><italic><tp:taxon-name><tp:taxon-name-part taxon-name-part-type="genus" reg="Cerapus">Cerapus</tp:taxon-name-part><tp:taxon-name-part taxon-name-part-type="species" reg="thomasi">thomasi</tp:taxon-name-part></tp:taxon-name></italic> (ethanol-preserved specimen) <bold>H</bold><italic><tp:taxon-name><tp:taxon-name-part taxon-name-part-type="genus" reg="Ericthonius">Ericthonius</tp:taxon-name-part><tp:taxon-name-part taxon-name-part-type="species" reg="brasiliensis">brasiliensis</tp:taxon-name-part></tp:taxon-name></italic>. Scale bars: 1.0 mm.</p></caption><graphic xmlns:xlink="http://www.w3.org/1999/xlink" xlink:href="zookeys-1234-151_article-145826__-g031.jpg" position="float" orientation="portrait" xlink:type="simple" id="oo_1304912.jpg"><uri content-type="original_file" xlink:type="simple">https://binary.pensoft.net/fig/1304912</uri></graphic></fig></tp:treatment-sec><ref-list><ref id="B22"><mixed-citation xmlns:xlink="http://www.w3.org/1999/xlink" xlink:type="simple"><person-group><name name-style="western"><surname>Guerra-García</surname><given-names>JM</given-names></name><name name-style="western"><surname>Krapp-Schickel</surname><given-names>T</given-names></name><name name-style="western"><surname>Müller</surname><given-names>HG</given-names></name></person-group> (<year>2006</year>) <article-title>Caprellids from the Caribbean coast of Colombia, with description of three new species and a key for species identification.</article-title><source>Bulletin of Marine and Coastal Research</source><volume>35</volume>: <fpage>149</fpage>–<lpage>194</lpage>. <ext-link xlink:href="10.25268/bimc.invemar.2006.35.0.222" ext-link-type="doi" xlink:type="simple">https://doi.org/10.25268/bimc.invemar.2006.35.0.222</ext-link></mixed-citation></ref></ref-list></tp:taxon-treatment>
