# Supplementary material for: ﻿Caribbean Amphipoda (Crustacea) of Panama. Part IV: parvorder Caprellidira
Source: Zookeys. 2025 Apr 10;1234:151–205. doi: 10.3897/zookeys.1234.145826 (PMC12006821; doi:10.3897/zookeys.1234.145826)
Supplement: XML Treatment for Deutella cf. pseudoincerta [file zookeys.1234.145826-treatment3.xml]

<!DOCTYPE tp:taxon-treatment
  PUBLIC "-//TaxonX//DTD Taxonomic Treatment Publishing DTD v0 20100105//EN" "tax-treatment-NSO.dtd">
<tp:taxon-treatment xmlns:tp="http://www.plazi.org/taxpub"><tp:treatment-meta><kwd-group><label>Taxon classification</label><kwd>
                <named-content content-type="kingdom">Animalia</named-content>
              </kwd><kwd>
                <named-content content-type="order">Amphipoda</named-content>
              </kwd><kwd>
                <named-content content-type="family">Caprellidae</named-content>
              </kwd></kwd-group><mixed-citation publication-type="journal"><person-group><name><surname>Sir</surname><given-names>Sally J.</given-names></name><name><surname>White</surname><given-names>Kristine N.</given-names></name></person-group><article-title>﻿Caribbean <tp:taxon-name><tp:taxon-name-part taxon-name-part-type="order">Amphipoda</tp:taxon-name-part></tp:taxon-name> (<tp:taxon-name><tp:taxon-name-part taxon-name-part-type="subphylum">Crustacea</tp:taxon-name-part></tp:taxon-name>) of Panama. Part IV: parvorder <tp:taxon-name><tp:taxon-name-part taxon-name-part-type="parvorder">Caprellidira</tp:taxon-name-part></tp:taxon-name></article-title><source>Zookeys</source><day>10</day><month>04</month><year>2025</year><volume>1234</volume><fpage>151</fpage><lpage>205</lpage><pub-id pub-id-type="doi">10.3897/zookeys.1234.145826</pub-id></mixed-citation></tp:treatment-meta><tp:nomenclature><label>﻿</label><tp:taxon-name>
              <object-id xmlns:xlink="http://www.w3.org/1999/xlink" content-type="arpha" xlink:type="simple">A1279FC9-6832-5A8F-9807-84BD4D142DBD</object-id>
              <tp:taxon-name-part taxon-name-part-type="genus" reg="Deutella">Deutella</tp:taxon-name-part>
              <tp:taxon-name-part taxon-name-part-type="uncertainty-rank">cf.</tp:taxon-name-part>
              <tp:taxon-name-part taxon-name-part-type="species" reg="pseudoincerta">pseudoincerta</tp:taxon-name-part>
            </tp:taxon-name><tp:taxon-authority>Winfield &amp; Guerra-García, 2021</tp:taxon-authority><xref ref-type="fig" rid="F2">Figs 2</xref><xref ref-type="fig" rid="F31">, 31B</xref><tp:nomenclature-citation-list><tp:nomenclature-citation><tp:taxon-name>
                  <tp:taxon-name-part taxon-name-part-type="genus" reg="Deutella">Deutella</tp:taxon-name-part>
                  <tp:taxon-name-part taxon-name-part-type="species" reg="pseudoincerta">pseudoincerta</tp:taxon-name-part>
                </tp:taxon-name><comment>Winfield &amp; Guerra-García, 2021: 4–8, figs 2–6.</comment></tp:nomenclature-citation></tp:nomenclature-citation-list></tp:nomenclature><tp:treatment-sec sec-type="material" id="SECID0E1OAC"><title>Material examined.</title><p>Panama • 2.2–2.8 mm • 3 ♂, 1 ♀; Bocas del Toro, Crawl Caye; <named-content xmlns:xlink="http://www.w3.org/1999/xlink" content-type="dwc:verbatimCoordinates" xlink:type="simple"><named-content content-type="geo-json" specific-use="{&#34;type&#34;:&#34;Point&#34;,&#34;coordinates&#34;:[-82.136900,9.245900]}" id="NCID0EDPAC" xlink:type="simple">9.2459°N, 82.1369°W</named-content></named-content>; depth 1–4 m, among coral rubble, 25 June 2023; K.N. White leg.; <named-content xmlns:xlink="http://www.w3.org/1999/xlink" content-type="dwc:institutional_code" xlink:title="Smithsonian Institution, U.S. National Museum of Natural History" xlink:href="http://grbio.org/institution/smithsonian-institution-national-museum-natural-history-0" xlink:type="simple">USNM</named-content> 174393.</p></tp:treatment-sec><tp:treatment-sec sec-type="diagnosis" id="SECID0ENPAC"><title>Diagnosis.</title><p>Head and pereonites 2 and 3 with dorsal projections; pereonite 4 with posterodorsal hump; pereonites with minute setae. Male gnathopod 2 propodus with distinct excavation and single grasping spine proximally. Pereopods 3 and 4 minute, bi-articulate, ~ 0.3 × length of gills. Pereopod 5 dactylus reduced to minute article. Male abdomen with two setose lobes and two setose appendages.</p></tp:treatment-sec><tp:treatment-sec sec-type="distribution" id="SECID0ESPAC"><title>Distribution.</title><p>Mexico: Veracruz State (<xref ref-type="bibr" rid="B84">Winfield and Guerra-García 2021</xref>); Panama: Bocas del Toro (present study).</p></tp:treatment-sec><tp:treatment-sec sec-type="ecology" id="SECID0E3PAC"><title>Ecology and remarks.</title><p>This species occurs among coral rubble at depths of 1–4 m. Panamanian specimens agree closely with previous descriptions of the species except for having five flagellar segments on antenna 1 (8 in original description) and more apically rounded pereopods 3 and 4 (triangular in original description). The size of pereopod 5 in illustrated specimen seems to be an anomaly, as all other specimens were missing pereopod 5. Variation among specimens collected in Panama includes differences in dorsal projections on body and proximal projections on gnathopod 2 and pereopods 6 and 7. Due to the morphological variation in specimens, comparison with type material is necessary to confirm the species identification. Live specimens are white in color with purple-brown splotches and a red eye.</p><fig id="F2" position="float" orientation="portrait"><object-id xmlns:xlink="http://www.w3.org/1999/xlink" content-type="doi" xlink:type="simple">10.3897/zookeys.1234.145826.figure2</object-id><object-id xmlns:xlink="http://www.w3.org/1999/xlink" content-type="arpha" xlink:type="simple">AAA22EF7-BC4F-5A0F-8A77-0C7485E16AB5</object-id><label>Figure 2.</label><caption><p><tp:taxon-name><tp:taxon-name-part taxon-name-part-type="genus" reg="Deutella">Deutella</tp:taxon-name-part><tp:taxon-name-part taxon-name-part-type="uncertainty-rank">cf.</tp:taxon-name-part><tp:taxon-name-part taxon-name-part-type="species" reg="pseudoincerta">pseudoincerta</tp:taxon-name-part></tp:taxon-name>, male, 2.8 mm, habitus, gnathopod 2 medial, pereopod 3, and pereopod 5 dactylus. Scale bars: 0.5 mm.</p></caption><graphic xmlns:xlink="http://www.w3.org/1999/xlink" xlink:href="zookeys-1234-151_article-145826__-g002.jpg" position="float" orientation="portrait" xlink:type="simple" id="oo_1304881.jpg"><uri content-type="original_file" xlink:type="simple">https://binary.pensoft.net/fig/1304881</uri></graphic></fig></tp:treatment-sec><tp:treatment-sec><!--Section generated to contain objects referenced in tp:taxon-treatment.--><fig id="F31" position="float" orientation="portrait"><object-id xmlns:xlink="http://www.w3.org/1999/xlink" content-type="doi" xlink:type="simple">10.3897/zookeys.1234.145826.figure31</object-id><object-id xmlns:xlink="http://www.w3.org/1999/xlink" content-type="arpha" xlink:type="simple">A52F1842-9BAE-5638-925F-E75F3C4D7370</object-id><label>Figure 31.</label><caption><p>Photographs of live specimens unless noted. <bold>A</bold><italic><tp:taxon-name><tp:taxon-name-part taxon-name-part-type="genus" reg="Deutella">Deutella</tp:taxon-name-part><tp:taxon-name-part taxon-name-part-type="species" reg="caribensis">caribensis</tp:taxon-name-part></tp:taxon-name></italic><bold>B</bold><tp:taxon-name><tp:taxon-name-part taxon-name-part-type="genus" reg="Deutella">Deutella</tp:taxon-name-part><tp:taxon-name-part taxon-name-part-type="uncertainty-rank">cf.</tp:taxon-name-part><tp:taxon-name-part taxon-name-part-type="species" reg="pseudoincerta">pseudoincerta</tp:taxon-name-part></tp:taxon-name><bold>C</bold><italic><tp:taxon-name><tp:taxon-name-part taxon-name-part-type="genus" reg="Paracaprella">Paracaprella</tp:taxon-name-part><tp:taxon-name-part taxon-name-part-type="species" reg="pusilla">pusilla</tp:taxon-name-part></tp:taxon-name></italic><bold>D</bold><italic><tp:taxon-name><tp:taxon-name-part taxon-name-part-type="genus" reg="Caribboecetes">Caribboecetes</tp:taxon-name-part><tp:taxon-name-part taxon-name-part-type="species" reg="intermedius">intermedius</tp:taxon-name-part></tp:taxon-name></italic><bold>E</bold><italic><tp:taxon-name><tp:taxon-name-part taxon-name-part-type="genus" reg="Cerapus">Cerapus</tp:taxon-name-part><tp:taxon-name-part taxon-name-part-type="species" reg="benthophilus">benthophilus</tp:taxon-name-part></tp:taxon-name></italic> (ethanol-preserved specimen) <bold>F</bold><italic><tp:taxon-name><tp:taxon-name-part taxon-name-part-type="genus" reg="Cerapus">Cerapus</tp:taxon-name-part><tp:taxon-name-part taxon-name-part-type="species" reg="slayeri">slayeri</tp:taxon-name-part></tp:taxon-name></italic> (ethanol-preserved specimen) <bold>G</bold><italic><tp:taxon-name><tp:taxon-name-part taxon-name-part-type="genus" reg="Cerapus">Cerapus</tp:taxon-name-part><tp:taxon-name-part taxon-name-part-type="species" reg="thomasi">thomasi</tp:taxon-name-part></tp:taxon-name></italic> (ethanol-preserved specimen) <bold>H</bold><italic><tp:taxon-name><tp:taxon-name-part taxon-name-part-type="genus" reg="Ericthonius">Ericthonius</tp:taxon-name-part><tp:taxon-name-part taxon-name-part-type="species" reg="brasiliensis">brasiliensis</tp:taxon-name-part></tp:taxon-name></italic>. Scale bars: 1.0 mm.</p></caption><graphic xmlns:xlink="http://www.w3.org/1999/xlink" xlink:href="zookeys-1234-151_article-145826__-g031.jpg" position="float" orientation="portrait" xlink:type="simple" id="oo_1304912.jpg"><uri content-type="original_file" xlink:type="simple">https://binary.pensoft.net/fig/1304912</uri></graphic></fig></tp:treatment-sec><ref-list><ref id="B84"><mixed-citation xmlns:xlink="http://www.w3.org/1999/xlink" xlink:type="simple"><person-group><name name-style="western"><surname>Winfield</surname><given-names>AI</given-names></name><name name-style="western"><surname>Guerra-García</surname><given-names>JM</given-names></name></person-group> (<year>2021</year>) A new species of <italic><tp:taxon-name><tp:taxon-name-part taxon-name-part-type="genus">Deutella</tp:taxon-name-part></tp:taxon-name></italic> (<tp:taxon-name><tp:taxon-name-part taxon-name-part-type="order">Amphipoda</tp:taxon-name-part></tp:taxon-name>: <tp:taxon-name><tp:taxon-name-part taxon-name-part-type="family">Caprellidae</tp:taxon-name-part></tp:taxon-name>) from the Gulf of Mexico. Revista Mexicana de Biodiversidad 92: e923403. <ext-link xlink:href="10.22201/ib.20078706e.2021.92.3403" ext-link-type="doi" xlink:type="simple">https://doi.org/10.22201/ib.20078706e.2021.92.3403</ext-link></mixed-citation></ref></ref-list></tp:taxon-treatment>
