# Supplementary material for: ﻿Caribbean Amphipoda (Crustacea) of Panama. Part IV: parvorder Caprellidira
Source: Zookeys. 2025 Apr 10;1234:151–205. doi: 10.3897/zookeys.1234.145826 (PMC12006821; doi:10.3897/zookeys.1234.145826)
Supplement: XML Treatment for Paracaprella [file zookeys.1234.145826-treatment4.xml]

<!DOCTYPE tp:taxon-treatment
  PUBLIC "-//TaxonX//DTD Taxonomic Treatment Publishing DTD v0 20100105//EN" "tax-treatment-NSO.dtd">
<tp:taxon-treatment xmlns:tp="http://www.plazi.org/taxpub"><tp:treatment-meta><kwd-group><label>Taxon classification</label><kwd>
                <named-content content-type="kingdom">Animalia</named-content>
              </kwd><kwd>
                <named-content content-type="order">Amphipoda</named-content>
              </kwd><kwd>
                <named-content content-type="family">Caprellidae</named-content>
              </kwd></kwd-group><mixed-citation publication-type="journal"><person-group><name><surname>Sir</surname><given-names>Sally J.</given-names></name><name><surname>White</surname><given-names>Kristine N.</given-names></name></person-group><article-title>﻿Caribbean <tp:taxon-name><tp:taxon-name-part taxon-name-part-type="order">Amphipoda</tp:taxon-name-part></tp:taxon-name> (<tp:taxon-name><tp:taxon-name-part taxon-name-part-type="subphylum">Crustacea</tp:taxon-name-part></tp:taxon-name>) of Panama. Part IV: parvorder <tp:taxon-name><tp:taxon-name-part taxon-name-part-type="parvorder">Caprellidira</tp:taxon-name-part></tp:taxon-name></article-title><source>Zookeys</source><day>10</day><month>04</month><year>2025</year><volume>1234</volume><fpage>151</fpage><lpage>205</lpage><pub-id pub-id-type="doi">10.3897/zookeys.1234.145826</pub-id></mixed-citation></tp:treatment-meta><tp:nomenclature><label>﻿Genus</label><tp:taxon-name>
              <object-id xmlns:xlink="http://www.w3.org/1999/xlink" content-type="arpha" xlink:type="simple">8ABE3C67-6C9D-5DDF-A2CC-D0B67BA1F407</object-id>
              <tp:taxon-name-part taxon-name-part-type="genus" reg="Paracaprella">Paracaprella</tp:taxon-name-part>
            </tp:taxon-name><tp:taxon-authority>Mayer, 1890</tp:taxon-authority></tp:nomenclature><tp:treatment-sec sec-type="diagnosis" id="SECID0E3BAE"><title>Diagnosis.</title><p>Pereopods 3 and 4 bi-articulate. Maxilliped outer lobes significantly larger than inner lobes, not fused, bearing few setae. Mandibular palp reduced.</p></tp:treatment-sec></tp:taxon-treatment>
