# Supplementary material for: ﻿Caribbean Amphipoda (Crustacea) of Panama. Part IV: parvorder Caprellidira
Source: Zookeys. 2025 Apr 10;1234:151–205. doi: 10.3897/zookeys.1234.145826 (PMC12006821; doi:10.3897/zookeys.1234.145826)
Supplement: XML Treatment for Paracaprella pusilla [file zookeys.1234.145826-treatment5.xml]

<!DOCTYPE tp:taxon-treatment
  PUBLIC "-//TaxonX//DTD Taxonomic Treatment Publishing DTD v0 20100105//EN" "tax-treatment-NSO.dtd">
<tp:taxon-treatment xmlns:tp="http://www.plazi.org/taxpub"><tp:treatment-meta><kwd-group><label>Taxon classification</label><kwd>
                <named-content content-type="kingdom">Animalia</named-content>
              </kwd><kwd>
                <named-content content-type="order">Amphipoda</named-content>
              </kwd><kwd>
                <named-content content-type="family">Caprellidae</named-content>
              </kwd></kwd-group><mixed-citation publication-type="journal"><person-group><name><surname>Sir</surname><given-names>Sally J.</given-names></name><name><surname>White</surname><given-names>Kristine N.</given-names></name></person-group><article-title>﻿Caribbean <tp:taxon-name><tp:taxon-name-part taxon-name-part-type="order">Amphipoda</tp:taxon-name-part></tp:taxon-name> (<tp:taxon-name><tp:taxon-name-part taxon-name-part-type="subphylum">Crustacea</tp:taxon-name-part></tp:taxon-name>) of Panama. Part IV: parvorder <tp:taxon-name><tp:taxon-name-part taxon-name-part-type="parvorder">Caprellidira</tp:taxon-name-part></tp:taxon-name></article-title><source>Zookeys</source><day>10</day><month>04</month><year>2025</year><volume>1234</volume><fpage>151</fpage><lpage>205</lpage><pub-id pub-id-type="doi">10.3897/zookeys.1234.145826</pub-id></mixed-citation></tp:treatment-meta><tp:nomenclature><label>﻿</label><tp:taxon-name>
              <object-id xmlns:xlink="http://www.w3.org/1999/xlink" content-type="arpha" xlink:type="simple">6C73BB88-7256-582C-B0BB-F1FCCAD01D03</object-id>
              <tp:taxon-name-part taxon-name-part-type="genus" reg="Paracaprella">Paracaprella</tp:taxon-name-part>
              <tp:taxon-name-part taxon-name-part-type="species" reg="pusilla">pusilla</tp:taxon-name-part>
            </tp:taxon-name><tp:taxon-authority>Mayer, 1890</tp:taxon-authority><xref ref-type="fig" rid="F3">Figs 3</xref><xref ref-type="fig" rid="F31">, 31C</xref><tp:nomenclature-citation-list><tp:nomenclature-citation><tp:taxon-name>
                  <tp:taxon-name-part taxon-name-part-type="genus" reg="Caprella">Caprella</tp:taxon-name-part>
                  <tp:taxon-name-part taxon-name-part-type="species" reg="nigra">nigra</tp:taxon-name-part>
                </tp:taxon-name><comment>: <xref ref-type="bibr" rid="B65">Reid 1951</xref>: 283–284, 289, fig. 58.</comment></tp:nomenclature-citation><tp:nomenclature-citation><tp:taxon-name>
                  <tp:taxon-name-part taxon-name-part-type="genus" reg="Paracaprella">Paracaprella</tp:taxon-name-part>
                  <tp:taxon-name-part taxon-name-part-type="species" reg="pusilla">pusilla</tp:taxon-name-part>
                </tp:taxon-name><comment>Mayer, 1890: 41, taf. 1, figs 28–30, taf. 3, figs 45–47, taf. 5, fig. 48–49, taf. 6, fig. 10; <xref ref-type="bibr" rid="B46">Mayer 1903</xref>: 67, taf. 2, figs 36, 37, taf 7, fig. 52; <xref ref-type="bibr" rid="B74">Steinberg and Dougherty 1957</xref>: 283–284, figs 16, 19, 24, 30; <xref ref-type="bibr" rid="B48">McCain 1968</xref>: 82–86, figs 41, 42; <xref ref-type="bibr" rid="B81">Wakabara et al. 1991</xref>: 73; <xref ref-type="bibr" rid="B22">Guerra-García et al. 2006</xref>: 175, figs 17–19; <xref ref-type="bibr" rid="B19">Díaz et al. 2005</xref>: 6, 7, 22, fig. 13; <xref ref-type="bibr" rid="B66">Ros and Guerra-García 2012</xref>: 137; <xref ref-type="bibr" rid="B67">Ros et al. 2013</xref>: 677, fig. 2.</comment></tp:nomenclature-citation></tp:nomenclature-citation-list></tp:nomenclature><tp:treatment-sec sec-type="material" id="SECID0ENFAE"><title>Material examined.</title><p>Panama • 3.2–3.8 mm • 2 ♂, 2 ♀; Bocas del Toro, Hospital Point; <named-content xmlns:xlink="http://www.w3.org/1999/xlink" content-type="dwc:verbatimCoordinates" xlink:type="simple"><named-content content-type="geo-json" specific-use="{&#34;type&#34;:&#34;Point&#34;,&#34;coordinates&#34;:[-82.218500,9.333300]}" id="NCID0EWFAE" xlink:type="simple">9.3333°N, 82.2185°W</named-content></named-content>; depth 11 m; from buoy scrapings, 26 June 2023; K.N. White leg; <named-content xmlns:xlink="http://www.w3.org/1999/xlink" content-type="dwc:institutional_code" xlink:title="Smithsonian Institution, U.S. National Museum of Natural History" xlink:href="http://grbio.org/institution/smithsonian-institution-national-museum-natural-history-0" xlink:type="simple">USNM</named-content> 1743944.</p></tp:treatment-sec><tp:treatment-sec sec-type="diagnosis" id="SECID0EAGAE"><title>Diagnosis.</title><p>Body lacking dorsal projections. Male pereonite 2 with large, triangular anteroventral projection. Gnathopod 1 dactylus reaching ~ 1/2 of propodus length. Male gnathopod 2 basis with posteroproximal bump.</p></tp:treatment-sec><tp:treatment-sec sec-type="distribution" id="SECID0EFGAE"><title>Distribution.</title><p>Africa: West Africa (<xref ref-type="bibr" rid="B65">Reid 1951</xref>); Brazil: Rio de Janerio (<xref ref-type="bibr" rid="B81">Wakabara et al. 1991</xref>); Chile: Coquimbo (<xref ref-type="bibr" rid="B21">Guerra-García and Thiel 2001</xref>); Colombia: Magdalena (<xref ref-type="bibr" rid="B22">Guerra-García et al. 2006</xref>); Mediterranean Sea: Balearic Islands (<xref ref-type="bibr" rid="B67">Ros et al. 2013</xref>); Mexico: Gulf of Mexico (<xref ref-type="bibr" rid="B74">Steinberg and Dougherty 1957</xref>; <xref ref-type="bibr" rid="B87">Winfield et al. 2006</xref>); U.S.A.: Florida (<xref ref-type="bibr" rid="B12">Camp 1998</xref>); Venezuela: Falcón, Carabobo, Aragua, Sucre, Nueva Esparta (<xref ref-type="bibr" rid="B19">Díaz et al. 2005</xref>); Western North Atlantic (<xref ref-type="bibr" rid="B48">McCain 1968</xref>); Spain: Cadiz (<xref ref-type="bibr" rid="B66">Ros and Guerra-García 2012</xref>); Panama: Bocas del Toro (present study).</p></tp:treatment-sec><tp:treatment-sec sec-type="ecology" id="SECID0EXHAE"><title>Ecology and remarks.</title><p>This species occurs among mangrove roots, seagrasses, hydroids, ascidians, gravel bottoms, ropes, mussels, oysters, and shallow waters (<xref ref-type="bibr" rid="B48">McCain 1968</xref>; <xref ref-type="bibr" rid="B19">Díaz et al. 2005</xref>; <xref ref-type="bibr" rid="B22">Guerra-García et al. 2006</xref>). In Bocas del Toro, this species was collected from buoy scrapings at 11 m depth. Panamanian specimens agree closely with the original description of the species; however, several descriptions show variation in the shape of the male gnathopod 2 propodus. This species has recently been documented as spreading in several non-indigenous regions (<xref ref-type="bibr" rid="B66">Ros and Guerra-García 2012</xref>; <xref ref-type="bibr" rid="B67">Ros et al. 2013</xref>). Live specimens are yellow-brown in color with brown spots and a brown eye.</p><fig id="F3" position="float" orientation="portrait"><object-id xmlns:xlink="http://www.w3.org/1999/xlink" content-type="doi" xlink:type="simple">10.3897/zookeys.1234.145826.figure3</object-id><object-id xmlns:xlink="http://www.w3.org/1999/xlink" content-type="arpha" xlink:type="simple">DC8643E2-CAA4-50ED-A7D4-38C3716BC08D</object-id><label>Figure 3.</label><caption><p><italic><tp:taxon-name><tp:taxon-name-part taxon-name-part-type="genus" reg="Paracaprella">Paracaprella</tp:taxon-name-part><tp:taxon-name-part taxon-name-part-type="species" reg="pusilla">pusilla</tp:taxon-name-part></tp:taxon-name></italic>, male, 3.8 mm, habitus, gnathopod 2 lateral, gnathopod 1 lateral, and pereopod 3. Scale bars: 0.5 mm.</p></caption><graphic xmlns:xlink="http://www.w3.org/1999/xlink" xlink:href="zookeys-1234-151_article-145826__-g003.jpg" position="float" orientation="portrait" xlink:type="simple" id="oo_1304882.jpg"><uri content-type="original_file" xlink:type="simple">https://binary.pensoft.net/fig/1304882</uri></graphic></fig></tp:treatment-sec><tp:treatment-sec><!--Section generated to contain objects referenced in tp:taxon-treatment.--><fig id="F31" position="float" orientation="portrait"><object-id xmlns:xlink="http://www.w3.org/1999/xlink" content-type="doi" xlink:type="simple">10.3897/zookeys.1234.145826.figure31</object-id><object-id xmlns:xlink="http://www.w3.org/1999/xlink" content-type="arpha" xlink:type="simple">A52F1842-9BAE-5638-925F-E75F3C4D7370</object-id><label>Figure 31.</label><caption><p>Photographs of live specimens unless noted. <bold>A</bold><italic><tp:taxon-name><tp:taxon-name-part taxon-name-part-type="genus" reg="Deutella">Deutella</tp:taxon-name-part><tp:taxon-name-part taxon-name-part-type="species" reg="caribensis">caribensis</tp:taxon-name-part></tp:taxon-name></italic><bold>B</bold><tp:taxon-name><tp:taxon-name-part taxon-name-part-type="genus" reg="Deutella">Deutella</tp:taxon-name-part><tp:taxon-name-part taxon-name-part-type="uncertainty-rank">cf.</tp:taxon-name-part><tp:taxon-name-part taxon-name-part-type="species" reg="pseudoincerta">pseudoincerta</tp:taxon-name-part></tp:taxon-name><bold>C</bold><italic><tp:taxon-name><tp:taxon-name-part taxon-name-part-type="genus" reg="Paracaprella">Paracaprella</tp:taxon-name-part><tp:taxon-name-part taxon-name-part-type="species" reg="pusilla">pusilla</tp:taxon-name-part></tp:taxon-name></italic><bold>D</bold><italic><tp:taxon-name><tp:taxon-name-part taxon-name-part-type="genus" reg="Caribboecetes">Caribboecetes</tp:taxon-name-part><tp:taxon-name-part taxon-name-part-type="species" reg="intermedius">intermedius</tp:taxon-name-part></tp:taxon-name></italic><bold>E</bold><italic><tp:taxon-name><tp:taxon-name-part taxon-name-part-type="genus" reg="Cerapus">Cerapus</tp:taxon-name-part><tp:taxon-name-part taxon-name-part-type="species" reg="benthophilus">benthophilus</tp:taxon-name-part></tp:taxon-name></italic> (ethanol-preserved specimen) <bold>F</bold><italic><tp:taxon-name><tp:taxon-name-part taxon-name-part-type="genus" reg="Cerapus">Cerapus</tp:taxon-name-part><tp:taxon-name-part taxon-name-part-type="species" reg="slayeri">slayeri</tp:taxon-name-part></tp:taxon-name></italic> (ethanol-preserved specimen) <bold>G</bold><italic><tp:taxon-name><tp:taxon-name-part taxon-name-part-type="genus" reg="Cerapus">Cerapus</tp:taxon-name-part><tp:taxon-name-part taxon-name-part-type="species" reg="thomasi">thomasi</tp:taxon-name-part></tp:taxon-name></italic> (ethanol-preserved specimen) <bold>H</bold><italic><tp:taxon-name><tp:taxon-name-part taxon-name-part-type="genus" reg="Ericthonius">Ericthonius</tp:taxon-name-part><tp:taxon-name-part taxon-name-part-type="species" reg="brasiliensis">brasiliensis</tp:taxon-name-part></tp:taxon-name></italic>. Scale bars: 1.0 mm.</p></caption><graphic xmlns:xlink="http://www.w3.org/1999/xlink" xlink:href="zookeys-1234-151_article-145826__-g031.jpg" position="float" orientation="portrait" xlink:type="simple" id="oo_1304912.jpg"><uri content-type="original_file" xlink:type="simple">https://binary.pensoft.net/fig/1304912</uri></graphic></fig></tp:treatment-sec><ref-list><ref id="B65"><mixed-citation xmlns:xlink="http://www.w3.org/1999/xlink" xlink:type="simple"><person-group><name name-style="western"><surname>Reid</surname><given-names>DM</given-names></name></person-group> (<year>1951</year>) Report on the <tp:taxon-name><tp:taxon-name-part taxon-name-part-type="order">Amphipoda</tp:taxon-name-part></tp:taxon-name> (<tp:taxon-name><tp:taxon-name-part taxon-name-part-type="suborder">Gammaridea</tp:taxon-name-part></tp:taxon-name> and <tp:taxon-name><tp:taxon-name-part taxon-name-part-type="suborder">Caprellidea</tp:taxon-name-part></tp:taxon-name>) of the coast of tropical West Africa Atlantide Report. Scientific results of the Danish expedition to the coasts of tropical West Africa 1945–1946(2): 189–291.</mixed-citation></ref><ref id="B46"><mixed-citation xmlns:xlink="http://www.w3.org/1999/xlink" xlink:type="simple"><person-group><name name-style="western"><surname>Mayer</surname><given-names>P</given-names></name></person-group> (<year>1903</year>) <article-title>Die <tp:taxon-name><tp:taxon-name-part taxon-name-part-type="family">Caprellidae</tp:taxon-name-part></tp:taxon-name> der Siboga-Expedition. Siboga-Expeditie. Uitkomsten op zoologisch, botanisch, oceanographisch en geologisch gebied verzameld in Nederlandsch Oost-Indie 1899–1900 aan boord H.M.</article-title><source>Siboga</source><volume>34</volume>: <fpage>1</fpage>–<lpage>160</lpage>. <ext-link xlink:href="10.5962/bhl.title.53742" ext-link-type="doi" xlink:type="simple">https://doi.org/10.5962/bhl.title.53742</ext-link></mixed-citation></ref><ref id="B74"><mixed-citation xmlns:xlink="http://www.w3.org/1999/xlink" xlink:type="simple"><person-group><name name-style="western"><surname>Steinberg</surname><given-names>JE</given-names></name><name name-style="western"><surname>Dougherty</surname><given-names>EC</given-names></name></person-group> (<year>1957</year>) <article-title>The skeleton shrimps (<tp:taxon-name><tp:taxon-name-part taxon-name-part-type="subphylum">Crustacea</tp:taxon-name-part></tp:taxon-name>, <tp:taxon-name><tp:taxon-name-part taxon-name-part-type="family">Caprellidae</tp:taxon-name-part></tp:taxon-name>) of the Gulf of Mexico.</article-title><source>Tulane Studies in Zoology and Botany</source><volume>5</volume>(<issue>11</issue>): <fpage>267</fpage>–<lpage>288</lpage>.</mixed-citation></ref><ref id="B48"><mixed-citation xmlns:xlink="http://www.w3.org/1999/xlink" xlink:type="simple"><person-group><name name-style="western"><surname>McCain</surname><given-names>JC</given-names></name></person-group> (<year>1968</year>) <article-title>The <tp:taxon-name><tp:taxon-name-part taxon-name-part-type="family">Caprellidae</tp:taxon-name-part></tp:taxon-name> (<tp:taxon-name><tp:taxon-name-part taxon-name-part-type="subphylum">Crustacea</tp:taxon-name-part></tp:taxon-name>: <tp:taxon-name><tp:taxon-name-part taxon-name-part-type="order">Amphipoda</tp:taxon-name-part></tp:taxon-name>) of the western North Atlantic.</article-title><source>Bulletin of the National Science Museum</source><volume>278</volume>: <fpage>1</fpage>–<lpage>47</lpage>. <ext-link xlink:href="10.5962/bhl.part.8960" ext-link-type="doi" xlink:type="simple">https://doi.org/10.5962/bhl.part.8960</ext-link></mixed-citation></ref><ref id="B81"><mixed-citation xmlns:xlink="http://www.w3.org/1999/xlink" xlink:type="simple"><person-group><name name-style="western"><surname>Wakabara</surname><given-names>Y</given-names></name><name name-style="western"><surname>Tararam</surname><given-names>AS</given-names></name><name name-style="western"><surname>Valrio-Berardo</surname><given-names>MT</given-names></name><name name-style="western"><surname>Duleba</surname><given-names>W</given-names></name><name name-style="western"><surname>Leite</surname><given-names>FPP</given-names></name></person-group> (<year>1991</year>) <article-title>Gammaridean and Caprellidean fauna from Brazil.</article-title><source>Hydrobiologia</source><volume>223</volume>: <fpage>69</fpage>–<lpage>77</lpage>. <ext-link xlink:href="10.1007/BF00047629" ext-link-type="doi" xlink:type="simple">https://doi.org/10.1007/BF00047629</ext-link></mixed-citation></ref><ref id="B22"><mixed-citation xmlns:xlink="http://www.w3.org/1999/xlink" xlink:type="simple"><person-group><name name-style="western"><surname>Guerra-García</surname><given-names>JM</given-names></name><name name-style="western"><surname>Krapp-Schickel</surname><given-names>T</given-names></name><name name-style="western"><surname>Müller</surname><given-names>HG</given-names></name></person-group> (<year>2006</year>) <article-title>Caprellids from the Caribbean coast of Colombia, with description of three new species and a key for species identification.</article-title><source>Bulletin of Marine and Coastal Research</source><volume>35</volume>: <fpage>149</fpage>–<lpage>194</lpage>. <ext-link xlink:href="10.25268/bimc.invemar.2006.35.0.222" ext-link-type="doi" xlink:type="simple">https://doi.org/10.25268/bimc.invemar.2006.35.0.222</ext-link></mixed-citation></ref><ref id="B19"><mixed-citation xmlns:xlink="http://www.w3.org/1999/xlink" xlink:type="simple"><person-group><name name-style="western"><surname>Díaz</surname><given-names>YJ</given-names></name><name name-style="western"><surname>Guerra-García</surname><given-names>JM</given-names></name><name name-style="western"><surname>Martína</surname><given-names>A</given-names></name></person-group> (<year>2005</year>) Caprellids (<tp:taxon-name><tp:taxon-name-part taxon-name-part-type="subphylum">Crustacea</tp:taxon-name-part></tp:taxon-name>: <tp:taxon-name><tp:taxon-name-part taxon-name-part-type="order">Amphipoda</tp:taxon-name-part></tp:taxon-name>: <tp:taxon-name><tp:taxon-name-part taxon-name-part-type="family">Caprellidae</tp:taxon-name-part></tp:taxon-name>) from shallow waters of the Caribbean coast of Venezuela. Organisms Diversity and Evolution 5(Electronic Supplement 10): 1–25. <ext-link xlink:href="10.1016/j.ode.2004.11.010" ext-link-type="doi" xlink:type="simple">https://doi.org/10.1016/j.ode.2004.11.010</ext-link></mixed-citation></ref><ref id="B66"><mixed-citation xmlns:xlink="http://www.w3.org/1999/xlink" xlink:type="simple"><person-group><name name-style="western"><surname>Ros</surname><given-names>M</given-names></name><name name-style="western"><surname>Guerra-García</surname><given-names>JM</given-names></name></person-group> (<year>2012</year>) <article-title>On the occurrence of the tropical caprellid <italic><tp:taxon-name><tp:taxon-name-part taxon-name-part-type="genus">Paracaprella</tp:taxon-name-part><tp:taxon-name-part taxon-name-part-type="species">pusilla</tp:taxon-name-part></tp:taxon-name></italic> Mayer, 1890 (<tp:taxon-name><tp:taxon-name-part taxon-name-part-type="subphylum">Crustacea</tp:taxon-name-part></tp:taxon-name>: <tp:taxon-name><tp:taxon-name-part taxon-name-part-type="order">Amphipoda</tp:taxon-name-part></tp:taxon-name>) in Europe.</article-title><source>Mediterranean Marine Science</source><volume>13</volume>(<issue>1</issue>): <fpage>134</fpage>–<lpage>139</lpage>. <ext-link xlink:href="10.12681/mms.30" ext-link-type="doi" xlink:type="simple">https://doi.org/10.12681/mms.30</ext-link></mixed-citation></ref><ref id="B67"><mixed-citation xmlns:xlink="http://www.w3.org/1999/xlink" xlink:type="simple"><person-group><name name-style="western"><surname>Ros</surname><given-names>M</given-names></name><name name-style="western"><surname>Vázquez-Luis</surname><given-names>M</given-names></name><name name-style="western"><surname>Guerra-García</surname><given-names>JM</given-names></name></person-group> (<year>2013</year>) <article-title>The tropical caprellid amphipod <italic><tp:taxon-name><tp:taxon-name-part taxon-name-part-type="genus">Paracaprella</tp:taxon-name-part><tp:taxon-name-part taxon-name-part-type="species">pusilla</tp:taxon-name-part></tp:taxon-name></italic>: a new alien crustacean in the Mediterranean Sea.</article-title><source>Helgoland Marine Research</source><volume>67</volume>: <fpage>675</fpage>–<lpage>685</lpage>. <ext-link xlink:href="10.1007/s10152-013-0353-4" ext-link-type="doi" xlink:type="simple">https://doi.org/10.1007/s10152-013-0353-4</ext-link></mixed-citation></ref><ref id="B21"><mixed-citation xmlns:xlink="http://www.w3.org/1999/xlink" xlink:type="simple"><person-group><name name-style="western"><surname>Guerra-García</surname><given-names>JM</given-names></name><name name-style="western"><surname>Thiel</surname><given-names>M</given-names></name></person-group> (<year>2001</year>) <article-title>La fauna de caprelidos (<tp:taxon-name><tp:taxon-name-part taxon-name-part-type="subphylum">Crustacea</tp:taxon-name-part></tp:taxon-name>: <tp:taxon-name><tp:taxon-name-part taxon-name-part-type="order">Amphipoda</tp:taxon-name-part></tp:taxon-name>: Caprellidca) de la costa de Coquimbo, centro-norte de Chile, con una clave taxonomica para la identificacion de las especies.</article-title><source>Revista Chilena de Historia Natural</source><volume>74</volume>(<issue>4</issue>): <fpage>873</fpage>–<lpage>883</lpage>. <ext-link xlink:href="10.4067/S0716-078X2001000400014" ext-link-type="doi" xlink:type="simple">https://doi.org/10.4067/S0716-078X2001000400014</ext-link></mixed-citation></ref><ref id="B87"><mixed-citation xmlns:xlink="http://www.w3.org/1999/xlink" xlink:type="simple"><person-group><name name-style="western"><surname>Winfield</surname><given-names>I</given-names></name><name name-style="western"><surname>Escobar-Briones</surname><given-names>E</given-names></name><name name-style="western"><surname>Morrone</surname><given-names>JJ</given-names></name></person-group> (<year>2006</year>) <article-title>Updated checklist and identification of areas of endemism of benthic amphipods (<tp:taxon-name><tp:taxon-name-part taxon-name-part-type="suborder">Caprellidea</tp:taxon-name-part></tp:taxon-name> and <tp:taxon-name><tp:taxon-name-part taxon-name-part-type="suborder">Gammaridea</tp:taxon-name-part></tp:taxon-name>) from offshore habitats on the SW Gulf of Mexico.</article-title><source>Scientia Marina</source><volume>70</volume>(<issue>1</issue>): <fpage>99</fpage>–<lpage>108</lpage>. <ext-link xlink:href="10.3989/scimar.2006.70n199" ext-link-type="doi" xlink:type="simple">https://doi.org/10.3989/scimar.2006.70n199</ext-link></mixed-citation></ref><ref id="B12"><mixed-citation xmlns:xlink="http://www.w3.org/1999/xlink" xlink:type="simple"><person-group><name name-style="western"><surname>Camp</surname><given-names>DK</given-names></name></person-group> (<year>1998</year>) <article-title>Checklist of shallow-water marine Malacostracan <tp:taxon-name><tp:taxon-name-part taxon-name-part-type="subphylum">Crustacea</tp:taxon-name-part></tp:taxon-name> of Florida.</article-title> In: <person-group><name name-style="western"><surname>Camp</surname><given-names>K</given-names></name><name name-style="western"><surname>Lyons</surname><given-names>WG</given-names></name><name name-style="western"><surname>Perkins</surname><given-names>TH</given-names></name></person-group> (<role>Eds</role>) <issue-title>Checklists of Selected Shallow-water Marine Invertebrates of Florida.</issue-title><source>Florida Marine Research Institute Technical Report TR-3</source>, <fpage>123</fpage>–<lpage>189</lpage>. <ext-link xlink:href="https://palmm.digital.flvc.org/islandora/object/uf:56604#page/124/mode/1up" ext-link-type="uri" xlink:type="simple">https://palmm.digital.flvc.org/islandora/object/uf%3A56604#page/124/mode/1up</ext-link></mixed-citation></ref></ref-list></tp:taxon-treatment>
