# Supplementary material for: ﻿Caribbean Amphipoda (Crustacea) of Panama. Part IV: parvorder Caprellidira
Source: Zookeys. 2025 Apr 10;1234:151–205. doi: 10.3897/zookeys.1234.145826 (PMC12006821; doi:10.3897/zookeys.1234.145826)
Supplement: XML Treatment for Caribboecetes intermedius [file zookeys.1234.145826-treatment7.xml]

<!DOCTYPE tp:taxon-treatment
  PUBLIC "-//TaxonX//DTD Taxonomic Treatment Publishing DTD v0 20100105//EN" "tax-treatment-NSO.dtd">
<tp:taxon-treatment xmlns:tp="http://www.plazi.org/taxpub"><tp:treatment-meta><kwd-group><label>Taxon classification</label><kwd>
                  <named-content content-type="kingdom">Animalia</named-content>
                </kwd><kwd>
                  <named-content content-type="order">Amphipoda</named-content>
                </kwd><kwd>
                  <named-content content-type="family">Ischyroceridae</named-content>
                </kwd></kwd-group><mixed-citation publication-type="journal"><person-group><name><surname>Sir</surname><given-names>Sally J.</given-names></name><name><surname>White</surname><given-names>Kristine N.</given-names></name></person-group><article-title>﻿Caribbean <tp:taxon-name><tp:taxon-name-part taxon-name-part-type="order">Amphipoda</tp:taxon-name-part></tp:taxon-name> (<tp:taxon-name><tp:taxon-name-part taxon-name-part-type="subphylum">Crustacea</tp:taxon-name-part></tp:taxon-name>) of Panama. Part IV: parvorder <tp:taxon-name><tp:taxon-name-part taxon-name-part-type="parvorder">Caprellidira</tp:taxon-name-part></tp:taxon-name></article-title><source>Zookeys</source><day>10</day><month>04</month><year>2025</year><volume>1234</volume><fpage>151</fpage><lpage>205</lpage><pub-id pub-id-type="doi">10.3897/zookeys.1234.145826</pub-id></mixed-citation></tp:treatment-meta><tp:nomenclature><label>﻿</label><tp:taxon-name>
                <object-id xmlns:xlink="http://www.w3.org/1999/xlink" content-type="arpha" xlink:type="simple">07EE5959-E4B6-5C1F-8320-214C0CFFF808</object-id>
                <tp:taxon-name-part taxon-name-part-type="genus" reg="Caribboecetes">Caribboecetes</tp:taxon-name-part>
                <tp:taxon-name-part taxon-name-part-type="species" reg="intermedius">intermedius</tp:taxon-name-part>
              </tp:taxon-name><tp:taxon-authority>Just, 1984</tp:taxon-authority><xref ref-type="fig" rid="F4">Figs 4</xref><xref ref-type="fig" rid="F31">, 31D</xref><tp:nomenclature-citation-list><tp:nomenclature-citation><tp:taxon-name>
                    <tp:taxon-name-part taxon-name-part-type="genus" reg="Caribboecetes">Caribboecetes</tp:taxon-name-part>
                    <tp:taxon-name-part taxon-name-part-type="species" reg="intermedius">intermedius</tp:taxon-name-part>
                  </tp:taxon-name><comment>Just, 1984: 48, 49, figs 9, 10.</comment></tp:nomenclature-citation><tp:nomenclature-citation><tp:taxon-name>
                    <tp:taxon-name-part taxon-name-part-type="genus" reg="Caribboecetes">Caribboecetes</tp:taxon-name-part>
                  </tp:taxon-name><comment>sp.: <xref ref-type="bibr" rid="B62">Ortiz and Lemaitre 1994</xref>: 124.</comment></tp:nomenclature-citation><tp:nomenclature-citation><tp:taxon-name>
                    <tp:taxon-name-part taxon-name-part-type="genus" reg="Caribboecetes">Caribboecetes</tp:taxon-name-part>
                    <tp:taxon-name-part taxon-name-part-type="species" reg="justi">justi</tp:taxon-name-part>
                  </tp:taxon-name><comment>: <xref ref-type="bibr" rid="B63">Ortiz and Lemaitre 1997</xref>: 82–85, figs 10–14.</comment></tp:nomenclature-citation></tp:nomenclature-citation-list></tp:nomenclature><tp:treatment-sec sec-type="material" id="SECID0ERNAE"><title>Material examined.</title><p>Panama • 1.1–4 mm • 7 ♂, 11 ♀, 12 juveniles; Bocas del Toro, Crawl Caye, <named-content xmlns:xlink="http://www.w3.org/1999/xlink" content-type="dwc:verbatimCoordinates" xlink:type="simple"><named-content content-type="geo-json" specific-use="{&#34;type&#34;:&#34;Point&#34;,&#34;coordinates&#34;:[-82.138300,9.244900]}" id="NCID0E1NAE" xlink:type="simple">9.2449°N, 82.1383°W</named-content></named-content>; depth 1.5–2.4 m, in sand; 11 Aug 2021; K.N. White leg.; <named-content xmlns:xlink="http://www.w3.org/1999/xlink" content-type="dwc:institutional_code" xlink:title="Smithsonian Institution, U.S. National Museum of Natural History" xlink:href="http://grbio.org/institution/smithsonian-institution-national-museum-natural-history-0" xlink:type="simple">USNM</named-content> 1743945 • 3 ♂, 3 ♀, 7 juveniles; Bocas del Toro, Crawl Caye; <named-content xmlns:xlink="http://www.w3.org/1999/xlink" content-type="dwc:verbatimCoordinates" xlink:type="simple"><named-content content-type="geo-json" specific-use="{&#34;type&#34;:&#34;Point&#34;,&#34;coordinates&#34;:[-82.129000,9.247500]}" id="NCID0EHOAE" xlink:type="simple">9.2475°N, 82.1290°W</named-content></named-content>; depth 4.6 m, in sand; 12 Aug 2021; K.N. White leg.; <named-content xmlns:xlink="http://www.w3.org/1999/xlink" content-type="dwc:institutional_code" xlink:title="Smithsonian Institution, U.S. National Museum of Natural History" xlink:href="http://grbio.org/institution/smithsonian-institution-national-museum-natural-history-0" xlink:type="simple">USNM</named-content> 1743946 • 1 ♀; Bocas del Toro, Bocas del Drago; <named-content xmlns:xlink="http://www.w3.org/1999/xlink" content-type="dwc:verbatimCoordinates" xlink:type="simple"><named-content content-type="geo-json" specific-use="{&#34;type&#34;:&#34;Point&#34;,&#34;coordinates&#34;:[-82.333400,9.413400]}" id="NCID0EUOAE" xlink:type="simple">9.4134°N, 82.3334°W</named-content></named-content>; depth 1–3 m, in sand; 23 June 2023; K.N. White leg.; <named-content xmlns:xlink="http://www.w3.org/1999/xlink" content-type="dwc:institutional_code" xlink:title="Smithsonian Institution, U.S. National Museum of Natural History" xlink:href="http://grbio.org/institution/smithsonian-institution-national-museum-natural-history-0" xlink:type="simple">USNM</named-content> 1743947 • 3 ♂, 7 ♀; Bocas del Toro, Drago Beach; <named-content xmlns:xlink="http://www.w3.org/1999/xlink" content-type="dwc:verbatimCoordinates" xlink:type="simple"><named-content content-type="geo-json" specific-use="{&#34;type&#34;:&#34;Point&#34;,&#34;coordinates&#34;:[-82.324800,9.417100]}" id="NCID0EBPAE" xlink:type="simple">9.4171°N, 82.3248°W</named-content></named-content>; 0–1 m, in sand; 27 June 2023; K.N. White leg.; <named-content xmlns:xlink="http://www.w3.org/1999/xlink" content-type="dwc:institutional_code" xlink:title="Smithsonian Institution, U.S. National Museum of Natural History" xlink:href="http://grbio.org/institution/smithsonian-institution-national-museum-natural-history-0" xlink:type="simple">USNM</named-content> 1743948.</p></tp:treatment-sec><tp:treatment-sec sec-type="diagnosis" id="SECID0ELPAE"><title>Diagnosis.</title><p>Rostrum acute, reaching beyond eye lobes. Coxae 1–4 ventral margin with long setae; coxa 2 with plumose setae; coxae 3 and 4 anterodistal margins subtruncate. Gnathopod 2 propodus posterior margin with 1–3 robust setae. Pereopod 7 anterior and posterior margins with long, plumose setae.</p></tp:treatment-sec><tp:treatment-sec sec-type="distribution" id="SECID0EQPAE"><title>Distribution.</title><p>Barbados: Bath (<xref ref-type="bibr" rid="B27">Just 1984</xref>); Colombia: Barú, Islas del Rosario, Gulf of Morrosquillo (<xref ref-type="bibr" rid="B63">Ortiz and Lemaitre 1997</xref>); Panama: Bocas del Toro (present study).</p></tp:treatment-sec><tp:treatment-sec sec-type="ecology" id="SECID0E5PAE"><title>Ecology and remarks.</title><p><italic><tp:taxon-name><tp:taxon-name-part taxon-name-part-type="genus" reg="Caribboecetes">Caribboecetes</tp:taxon-name-part><tp:taxon-name-part taxon-name-part-type="species" reg="intermedius">intermedius</tp:taxon-name-part></tp:taxon-name></italic> is a tube dwelling species that occurs in sand at depths of 1–3 m. Gnathopod 2, propodus posterior margin with robust setae (number of robust setae varying with size). After observing the type specimens for <italic><tp:taxon-name><tp:taxon-name-part taxon-name-part-type="genus" reg="Caribboecetes">Caribboecetes</tp:taxon-name-part><tp:taxon-name-part taxon-name-part-type="species" reg="justi">justi</tp:taxon-name-part></tp:taxon-name></italic> and <italic><tp:taxon-name><tp:taxon-name-part taxon-name-part-type="genus" reg="Caribboecetes">Caribboecetes</tp:taxon-name-part><tp:taxon-name-part taxon-name-part-type="species" reg="intermedius">intermedius</tp:taxon-name-part></tp:taxon-name></italic>, we believe that they are the same species. Panamanian specimens agree closely with previous descriptions of both species. Live specimens are yellow-white in color with brown markings on head and antennae.</p><fig id="F4" position="float" orientation="portrait"><object-id xmlns:xlink="http://www.w3.org/1999/xlink" content-type="doi" xlink:type="simple">10.3897/zookeys.1234.145826.figure4</object-id><object-id xmlns:xlink="http://www.w3.org/1999/xlink" content-type="arpha" xlink:type="simple">CC03927D-1ABE-5B49-ACC4-97DA7034FE6A</object-id><label>Figure 4.</label><caption><p><italic><tp:taxon-name><tp:taxon-name-part taxon-name-part-type="genus" reg="Caribboecetes">Caribboecetes</tp:taxon-name-part><tp:taxon-name-part taxon-name-part-type="species" reg="intermedius">intermedius</tp:taxon-name-part></tp:taxon-name></italic>, male “a” 3.0 mm, pereopod 7, pereopod 3, gnathopod 1 lateral, gnathopod 2 medial; female 2.4 mm, head; male “b” 1.4 mm, gnathopod 2 propodus and dactylus; male “c” 2.1 mm, gnathopod 2 propodus and dactylus. Scale bars: 0.5 mm.</p></caption><graphic xmlns:xlink="http://www.w3.org/1999/xlink" xlink:href="zookeys-1234-151_article-145826__-g004.jpg" position="float" orientation="portrait" xlink:type="simple" id="oo_1304883.jpg"><uri content-type="original_file" xlink:type="simple">https://binary.pensoft.net/fig/1304883</uri></graphic></fig></tp:treatment-sec><tp:treatment-sec><!--Section generated to contain objects referenced in tp:taxon-treatment.--><fig id="F31" position="float" orientation="portrait"><object-id xmlns:xlink="http://www.w3.org/1999/xlink" content-type="doi" xlink:type="simple">10.3897/zookeys.1234.145826.figure31</object-id><object-id xmlns:xlink="http://www.w3.org/1999/xlink" content-type="arpha" xlink:type="simple">A52F1842-9BAE-5638-925F-E75F3C4D7370</object-id><label>Figure 31.</label><caption><p>Photographs of live specimens unless noted. <bold>A</bold><italic><tp:taxon-name><tp:taxon-name-part taxon-name-part-type="genus" reg="Deutella">Deutella</tp:taxon-name-part><tp:taxon-name-part taxon-name-part-type="species" reg="caribensis">caribensis</tp:taxon-name-part></tp:taxon-name></italic><bold>B</bold><tp:taxon-name><tp:taxon-name-part taxon-name-part-type="genus" reg="Deutella">Deutella</tp:taxon-name-part><tp:taxon-name-part taxon-name-part-type="uncertainty-rank">cf.</tp:taxon-name-part><tp:taxon-name-part taxon-name-part-type="species" reg="pseudoincerta">pseudoincerta</tp:taxon-name-part></tp:taxon-name><bold>C</bold><italic><tp:taxon-name><tp:taxon-name-part taxon-name-part-type="genus" reg="Paracaprella">Paracaprella</tp:taxon-name-part><tp:taxon-name-part taxon-name-part-type="species" reg="pusilla">pusilla</tp:taxon-name-part></tp:taxon-name></italic><bold>D</bold><italic><tp:taxon-name><tp:taxon-name-part taxon-name-part-type="genus" reg="Caribboecetes">Caribboecetes</tp:taxon-name-part><tp:taxon-name-part taxon-name-part-type="species" reg="intermedius">intermedius</tp:taxon-name-part></tp:taxon-name></italic><bold>E</bold><italic><tp:taxon-name><tp:taxon-name-part taxon-name-part-type="genus" reg="Cerapus">Cerapus</tp:taxon-name-part><tp:taxon-name-part taxon-name-part-type="species" reg="benthophilus">benthophilus</tp:taxon-name-part></tp:taxon-name></italic> (ethanol-preserved specimen) <bold>F</bold><italic><tp:taxon-name><tp:taxon-name-part taxon-name-part-type="genus" reg="Cerapus">Cerapus</tp:taxon-name-part><tp:taxon-name-part taxon-name-part-type="species" reg="slayeri">slayeri</tp:taxon-name-part></tp:taxon-name></italic> (ethanol-preserved specimen) <bold>G</bold><italic><tp:taxon-name><tp:taxon-name-part taxon-name-part-type="genus" reg="Cerapus">Cerapus</tp:taxon-name-part><tp:taxon-name-part taxon-name-part-type="species" reg="thomasi">thomasi</tp:taxon-name-part></tp:taxon-name></italic> (ethanol-preserved specimen) <bold>H</bold><italic><tp:taxon-name><tp:taxon-name-part taxon-name-part-type="genus" reg="Ericthonius">Ericthonius</tp:taxon-name-part><tp:taxon-name-part taxon-name-part-type="species" reg="brasiliensis">brasiliensis</tp:taxon-name-part></tp:taxon-name></italic>. Scale bars: 1.0 mm.</p></caption><graphic xmlns:xlink="http://www.w3.org/1999/xlink" xlink:href="zookeys-1234-151_article-145826__-g031.jpg" position="float" orientation="portrait" xlink:type="simple" id="oo_1304912.jpg"><uri content-type="original_file" xlink:type="simple">https://binary.pensoft.net/fig/1304912</uri></graphic></fig></tp:treatment-sec><ref-list><ref id="B62"><mixed-citation xmlns:xlink="http://www.w3.org/1999/xlink" xlink:type="simple"><person-group><name name-style="western"><surname>Ortiz</surname><given-names>M</given-names></name><name name-style="western"><surname>Lemaitre</surname><given-names>R</given-names></name></person-group> (<year>1994</year>) <article-title>Crustaceos Anfipodos (<tp:taxon-name><tp:taxon-name-part taxon-name-part-type="suborder">Gammaridea</tp:taxon-name-part></tp:taxon-name>) Colectados en Las Costas del Caribe Colombiano, al sur de Cartagena.</article-title><source>Anales del Instituto de Investigaciones Marinas de Punta de Betin</source><volume>23</volume>: <fpage>119</fpage>–<lpage>127</lpage>. <ext-link xlink:href="10.25268/bimc.invemar.1994.23.0.391" ext-link-type="doi" xlink:type="simple">https://doi.org/10.25268/bimc.invemar.1994.23.0.391</ext-link></mixed-citation></ref><ref id="B63"><mixed-citation xmlns:xlink="http://www.w3.org/1999/xlink" xlink:type="simple"><person-group><name name-style="western"><surname>Ortiz</surname><given-names>M</given-names></name><name name-style="western"><surname>Lemaitre</surname><given-names>R</given-names></name></person-group> (<year>1997</year>) <article-title>Seven new amphipods (<tp:taxon-name><tp:taxon-name-part taxon-name-part-type="subphylum">Crustacea</tp:taxon-name-part></tp:taxon-name>: <tp:taxon-name><tp:taxon-name-part taxon-name-part-type="superorder">Peracarida</tp:taxon-name-part></tp:taxon-name>: <tp:taxon-name><tp:taxon-name-part taxon-name-part-type="suborder">Gammaridea</tp:taxon-name-part></tp:taxon-name>) from the Caribbean coast of South America.</article-title><source>Boletín de Investigaciones Marinas y Costeras</source><volume>26</volume>: <fpage>71</fpage>–<lpage>104</lpage>. <ext-link xlink:href="10.25268/bimc.invemar.1997.26.0.365" ext-link-type="doi" xlink:type="simple">https://doi.org/10.25268/bimc.invemar.1997.26.0.365</ext-link></mixed-citation></ref><ref id="B27"><mixed-citation xmlns:xlink="http://www.w3.org/1999/xlink" xlink:type="simple"><person-group><name name-style="western"><surname>Just</surname><given-names>J</given-names></name></person-group> (<year>1984</year>) <article-title><tp:taxon-name><tp:taxon-name-part taxon-name-part-type="subfamily">Siphonoecetinae</tp:taxon-name-part></tp:taxon-name> (<tp:taxon-name><tp:taxon-name-part taxon-name-part-type="subphylum">Crustacea</tp:taxon-name-part></tp:taxon-name>, <tp:taxon-name><tp:taxon-name-part taxon-name-part-type="order">Amphipoda</tp:taxon-name-part></tp:taxon-name>, <tp:taxon-name><tp:taxon-name-part taxon-name-part-type="family">Corophiidae</tp:taxon-name-part></tp:taxon-name>) 2: <italic><tp:taxon-name><tp:taxon-name-part taxon-name-part-type="genus">Caribboecetes</tp:taxon-name-part></tp:taxon-name></italic> Just, 1983, with description of six new species.</article-title><source>Steenstrupia</source><volume>10</volume>(<issue>2</issue>): <fpage>37</fpage>–<lpage>64</lpage>. <ext-link xlink:href="10.3853/j.0067-1975.37.1985.330" ext-link-type="doi" xlink:type="simple">https://doi.org/10.3853/j.0067-1975.37.1985.330</ext-link></mixed-citation></ref></ref-list></tp:taxon-treatment>
