# Supplementary material for: ﻿Caribbean Amphipoda (Crustacea) of Panama. Part IV: parvorder Caprellidira
Source: Zookeys. 2025 Apr 10;1234:151–205. doi: 10.3897/zookeys.1234.145826 (PMC12006821; doi:10.3897/zookeys.1234.145826)
Supplement: XML Treatment for Cerapus benthophilus [file zookeys.1234.145826-treatment9.xml]

<!DOCTYPE tp:taxon-treatment
  PUBLIC "-//TaxonX//DTD Taxonomic Treatment Publishing DTD v0 20100105//EN" "tax-treatment-NSO.dtd">
<tp:taxon-treatment xmlns:tp="http://www.plazi.org/taxpub"><tp:treatment-meta><kwd-group><label>Taxon classification</label><kwd>
                  <named-content content-type="kingdom">Animalia</named-content>
                </kwd><kwd>
                  <named-content content-type="order">Amphipoda</named-content>
                </kwd><kwd>
                  <named-content content-type="family">Ischyroceridae</named-content>
                </kwd></kwd-group><mixed-citation publication-type="journal"><person-group><name><surname>Sir</surname><given-names>Sally J.</given-names></name><name><surname>White</surname><given-names>Kristine N.</given-names></name></person-group><article-title>﻿Caribbean <tp:taxon-name><tp:taxon-name-part taxon-name-part-type="order">Amphipoda</tp:taxon-name-part></tp:taxon-name> (<tp:taxon-name><tp:taxon-name-part taxon-name-part-type="subphylum">Crustacea</tp:taxon-name-part></tp:taxon-name>) of Panama. Part IV: parvorder <tp:taxon-name><tp:taxon-name-part taxon-name-part-type="parvorder">Caprellidira</tp:taxon-name-part></tp:taxon-name></article-title><source>Zookeys</source><day>10</day><month>04</month><year>2025</year><volume>1234</volume><fpage>151</fpage><lpage>205</lpage><pub-id pub-id-type="doi">10.3897/zookeys.1234.145826</pub-id></mixed-citation></tp:treatment-meta><tp:nomenclature><label>﻿</label><tp:taxon-name>
                <object-id xmlns:xlink="http://www.w3.org/1999/xlink" content-type="arpha" xlink:type="simple">5F625EFE-1127-5DED-BB2B-851EE7E6B716</object-id>
                <tp:taxon-name-part taxon-name-part-type="genus" reg="Cerapus">Cerapus</tp:taxon-name-part>
                <tp:taxon-name-part taxon-name-part-type="species" reg="benthophilus">benthophilus</tp:taxon-name-part>
              </tp:taxon-name><tp:taxon-authority>Thomas &amp; Heard, 1979</tp:taxon-authority><xref ref-type="fig" rid="F5">Figs 5</xref><xref ref-type="fig" rid="F31">, 31E</xref><tp:nomenclature-citation-list><tp:nomenclature-citation><tp:taxon-name>
                    <tp:taxon-name-part taxon-name-part-type="genus" reg="Cerapus">Cerapus</tp:taxon-name-part>
                  </tp:taxon-name><comment>sp.: <xref ref-type="bibr" rid="B75">Thomas 1976</xref>: 92, 93.</comment></tp:nomenclature-citation><tp:nomenclature-citation><tp:taxon-name>
                    <tp:taxon-name-part taxon-name-part-type="genus" reg="Cerapus">Cerapus</tp:taxon-name-part>
                    <tp:taxon-name-part taxon-name-part-type="species" reg="benthophilus">benthophilus</tp:taxon-name-part>
                  </tp:taxon-name><comment>Thomas &amp; Heard, 1979: 98–104, figs 1–4; <xref ref-type="bibr" rid="B34">LeCroy 2007</xref>: 552, fig. 475.</comment></tp:nomenclature-citation></tp:nomenclature-citation-list></tp:nomenclature><tp:treatment-sec sec-type="material" id="SECID0EPVAE"><title>Material examined.</title><p>Panama • 5.4 mm • 1 ♀; Bocas del Toro, Chiriqui Grande, Laguna de Chiriqui; <named-content xmlns:xlink="http://www.w3.org/1999/xlink" content-type="dwc:verbatimCoordinates" xlink:type="simple"><named-content content-type="geo-json" specific-use="{&#34;type&#34;:&#34;Point&#34;,&#34;coordinates&#34;:[-82.110500,8.939600]}" id="NCID0EYVAE" xlink:type="simple">8.9396°N, 82.1105°W</named-content></named-content>; depth 0.2–1.5 m, among <italic><tp:taxon-name><tp:taxon-name-part taxon-name-part-type="genus" reg="Thalassia">Thalassia</tp:taxon-name-part></tp:taxon-name></italic>; 10 Aug 2005; S. LeCroy leg.; <named-content xmlns:xlink="http://www.w3.org/1999/xlink" content-type="dwc:institutional_code" xlink:title="Gulf Coast Research Laboratory Museum" xlink:href="http://grbio.org/institution/gulf-coast-research-laboratory-0" xlink:type="simple">GCRL</named-content> 6661.</p></tp:treatment-sec><tp:treatment-sec sec-type="diagnosis" id="SECID0EJWAE"><title>Diagnosis.</title><p>Head ocular lobe posteriorly upturned; rostrum slightly produced. Antenna 1 flagellum 6-articulate. Pleopod 2 outer ramus unsegmented; inner ramus with marginal plumose setae. Uropod 1 outer ramus wide, apical margin not narrowing distally; inner ramus with apical robust seta, distal margin of seta narrowing unevenly.</p></tp:treatment-sec><tp:treatment-sec sec-type="distribution" id="SECID0EOWAE"><title>Distribution.</title><p>U.S.A.: Ocean Springs, Mississippi (<xref ref-type="bibr" rid="B80">Thomas and Heard 1979</xref>), Indian River Lagoon, St. Lucie River, Biscayne Bay, southeastern Gulf of Mexico between Cape Sable and Cape Romano, Estero Bay and Cocohatchee River, Withalacoochee Bay, Florida panhandle to Louisiana, Florida (<xref ref-type="bibr" rid="B61">Nelson 1995</xref>; <xref ref-type="bibr" rid="B76">Thomas 1993</xref>; <xref ref-type="bibr" rid="B34">LeCroy 2007</xref>); Mexico: Laguna de Alvarado, Veracruz (<xref ref-type="bibr" rid="B85">Winfield et al. 1997</xref>, <xref ref-type="bibr" rid="B86">2001</xref>), Laguna de Términos, Campeche (<xref ref-type="bibr" rid="B39">Ledoyer 1986</xref>); Panama: Chiriqui Grande, Laguna de Chiriqui (present study).</p></tp:treatment-sec><tp:treatment-sec sec-type="ecology" id="SECID0EQXAE"><title>Ecology and remarks.</title><p>This species occurs among <italic><tp:taxon-name><tp:taxon-name-part taxon-name-part-type="genus" reg="Thalassia">Thalassia</tp:taxon-name-part></tp:taxon-name></italic> at depths of 0.2–1.5 m. This species can be difficult to identify with only female specimens. Previously, male specimens have been identified based on the following characteristics: coxa 3 with small anterior lobe, reaching body lengths longer than most <italic><tp:taxon-name><tp:taxon-name-part taxon-name-part-type="genus" reg="Cerapus">Cerapus</tp:taxon-name-part></tp:taxon-name></italic> species, ranging from 4–13 mm, male pereon segment 1 with lateral keel, male gnathopod 2 basis, anterodorsal margin with numerous, long setae, antennae 1 and 2, 7–12 segmented (<xref ref-type="bibr" rid="B34">LeCroy 2007</xref>; <xref ref-type="bibr" rid="B80">Thomas and Heard 1979</xref>). The number of antennae segments seems variable based on size, as seen with the specimens described herein and by <xref ref-type="bibr" rid="B20">Drumm (2018)</xref>. Panamanian specimens agree closely with the original description of <italic><tp:taxon-name><tp:taxon-name-part taxon-name-part-type="genus" reg="Cerapus">Cerapus</tp:taxon-name-part><tp:taxon-name-part taxon-name-part-type="species" reg="benthophilus">benthophilus</tp:taxon-name-part></tp:taxon-name></italic> Thomas &amp; Heard, 1979. Ethanol-preserved specimens retained purple coloration on most of the body, especially on the head.</p><fig id="F5" position="float" orientation="portrait"><object-id xmlns:xlink="http://www.w3.org/1999/xlink" content-type="doi" xlink:type="simple">10.3897/zookeys.1234.145826.figure5</object-id><object-id xmlns:xlink="http://www.w3.org/1999/xlink" content-type="arpha" xlink:type="simple">2DD8732F-7506-5818-8D97-6CE677E6A921</object-id><label>Figure 5.</label><caption><p><italic><tp:taxon-name><tp:taxon-name-part taxon-name-part-type="genus" reg="Cerapus">Cerapus</tp:taxon-name-part><tp:taxon-name-part taxon-name-part-type="species" reg="benthophilus">benthophilus</tp:taxon-name-part></tp:taxon-name></italic>, female, 5.4 mm, head, uropod 1, telson, pereopod 5, pereopod 3, and pleopod 2. Scale bars: 0.5 mm.</p></caption><graphic xmlns:xlink="http://www.w3.org/1999/xlink" xlink:href="zookeys-1234-151_article-145826__-g005.jpg" position="float" orientation="portrait" xlink:type="simple" id="oo_1304884.jpg"><uri content-type="original_file" xlink:type="simple">https://binary.pensoft.net/fig/1304884</uri></graphic></fig></tp:treatment-sec><tp:treatment-sec><!--Section generated to contain objects referenced in tp:taxon-treatment.--><fig id="F31" position="float" orientation="portrait"><object-id xmlns:xlink="http://www.w3.org/1999/xlink" content-type="doi" xlink:type="simple">10.3897/zookeys.1234.145826.figure31</object-id><object-id xmlns:xlink="http://www.w3.org/1999/xlink" content-type="arpha" xlink:type="simple">A52F1842-9BAE-5638-925F-E75F3C4D7370</object-id><label>Figure 31.</label><caption><p>Photographs of live specimens unless noted. <bold>A</bold><italic><tp:taxon-name><tp:taxon-name-part taxon-name-part-type="genus" reg="Deutella">Deutella</tp:taxon-name-part><tp:taxon-name-part taxon-name-part-type="species" reg="caribensis">caribensis</tp:taxon-name-part></tp:taxon-name></italic><bold>B</bold><tp:taxon-name><tp:taxon-name-part taxon-name-part-type="genus" reg="Deutella">Deutella</tp:taxon-name-part><tp:taxon-name-part taxon-name-part-type="uncertainty-rank">cf.</tp:taxon-name-part><tp:taxon-name-part taxon-name-part-type="species" reg="pseudoincerta">pseudoincerta</tp:taxon-name-part></tp:taxon-name><bold>C</bold><italic><tp:taxon-name><tp:taxon-name-part taxon-name-part-type="genus" reg="Paracaprella">Paracaprella</tp:taxon-name-part><tp:taxon-name-part taxon-name-part-type="species" reg="pusilla">pusilla</tp:taxon-name-part></tp:taxon-name></italic><bold>D</bold><italic><tp:taxon-name><tp:taxon-name-part taxon-name-part-type="genus" reg="Caribboecetes">Caribboecetes</tp:taxon-name-part><tp:taxon-name-part taxon-name-part-type="species" reg="intermedius">intermedius</tp:taxon-name-part></tp:taxon-name></italic><bold>E</bold><italic><tp:taxon-name><tp:taxon-name-part taxon-name-part-type="genus" reg="Cerapus">Cerapus</tp:taxon-name-part><tp:taxon-name-part taxon-name-part-type="species" reg="benthophilus">benthophilus</tp:taxon-name-part></tp:taxon-name></italic> (ethanol-preserved specimen) <bold>F</bold><italic><tp:taxon-name><tp:taxon-name-part taxon-name-part-type="genus" reg="Cerapus">Cerapus</tp:taxon-name-part><tp:taxon-name-part taxon-name-part-type="species" reg="slayeri">slayeri</tp:taxon-name-part></tp:taxon-name></italic> (ethanol-preserved specimen) <bold>G</bold><italic><tp:taxon-name><tp:taxon-name-part taxon-name-part-type="genus" reg="Cerapus">Cerapus</tp:taxon-name-part><tp:taxon-name-part taxon-name-part-type="species" reg="thomasi">thomasi</tp:taxon-name-part></tp:taxon-name></italic> (ethanol-preserved specimen) <bold>H</bold><italic><tp:taxon-name><tp:taxon-name-part taxon-name-part-type="genus" reg="Ericthonius">Ericthonius</tp:taxon-name-part><tp:taxon-name-part taxon-name-part-type="species" reg="brasiliensis">brasiliensis</tp:taxon-name-part></tp:taxon-name></italic>. Scale bars: 1.0 mm.</p></caption><graphic xmlns:xlink="http://www.w3.org/1999/xlink" xlink:href="zookeys-1234-151_article-145826__-g031.jpg" position="float" orientation="portrait" xlink:type="simple" id="oo_1304912.jpg"><uri content-type="original_file" xlink:type="simple">https://binary.pensoft.net/fig/1304912</uri></graphic></fig></tp:treatment-sec><ref-list><ref id="B75"><mixed-citation xmlns:xlink="http://www.w3.org/1999/xlink" xlink:type="simple"><person-group><name name-style="western"><surname>Thomas</surname><given-names>JD</given-names></name></person-group> (<year>1976</year>) <article-title>A survey of gammarid amphipods of the Barataria Bay, Louisiana region.</article-title><source>Contributions in Marine Science</source><volume>20</volume>: <fpage>87</fpage>–<lpage>100</lpage>.</mixed-citation></ref><ref id="B34"><mixed-citation xmlns:xlink="http://www.w3.org/1999/xlink" xlink:type="simple"><person-group><name name-style="western"><surname>LeCroy</surname><given-names>SE</given-names></name></person-group> (<year>2007</year>) An Illustrated Identification Guide to The Nearshore Marine and Estuarine Gammaridean <tp:taxon-name><tp:taxon-name-part taxon-name-part-type="order">Amphipoda</tp:taxon-name-part></tp:taxon-name> of Florida Volume 4: Families <tp:taxon-name><tp:taxon-name-part taxon-name-part-type="family">Anamixidae</tp:taxon-name-part></tp:taxon-name>, <tp:taxon-name><tp:taxon-name-part taxon-name-part-type="family">Eusiridae</tp:taxon-name-part></tp:taxon-name>, <tp:taxon-name><tp:taxon-name-part taxon-name-part-type="family">Hyalellidae</tp:taxon-name-part></tp:taxon-name>, <tp:taxon-name><tp:taxon-name-part taxon-name-part-type="family">Hyalidae</tp:taxon-name-part></tp:taxon-name>, <tp:taxon-name><tp:taxon-name-part taxon-name-part-type="family">Iphimediidae</tp:taxon-name-part></tp:taxon-name>, <tp:taxon-name><tp:taxon-name-part taxon-name-part-type="family">Ischyroceridae</tp:taxon-name-part></tp:taxon-name>, <tp:taxon-name><tp:taxon-name-part taxon-name-part-type="family">Lysianassidae</tp:taxon-name-part></tp:taxon-name>, <tp:taxon-name><tp:taxon-name-part taxon-name-part-type="family">Megaluropidae</tp:taxon-name-part></tp:taxon-name>, and <tp:taxon-name><tp:taxon-name-part taxon-name-part-type="family">Melphidippidae</tp:taxon-name-part></tp:taxon-name>. Florida Department of Environmental Protection Annual Report Contract No. WM880 4: 503–614.</mixed-citation></ref><ref id="B80"><mixed-citation xmlns:xlink="http://www.w3.org/1999/xlink" xlink:type="simple"><person-group><name name-style="western"><surname>Thomas</surname><given-names>JD</given-names></name><name name-style="western"><surname>Heard</surname><given-names>RW</given-names></name></person-group> (<year>1979</year>) <article-title>A new species of <italic><tp:taxon-name><tp:taxon-name-part taxon-name-part-type="genus">Cerapus</tp:taxon-name-part></tp:taxon-name></italic> Say, 1817 (<tp:taxon-name><tp:taxon-name-part taxon-name-part-type="subphylum">Crustacea</tp:taxon-name-part></tp:taxon-name>: <tp:taxon-name><tp:taxon-name-part taxon-name-part-type="order">Amphipoda</tp:taxon-name-part></tp:taxon-name>) from the northern Gulf of Mexico with notes on its ecology.</article-title><source>Proceedings of the Biological Society of Washington</source><volume>92</volume>(<issue>1</issue>): <fpage>98</fpage>–<lpage>105</lpage>.</mixed-citation></ref><ref id="B61"><mixed-citation xmlns:xlink="http://www.w3.org/1999/xlink" xlink:type="simple"><person-group><name name-style="western"><surname>Nelson</surname><given-names>WG</given-names></name></person-group> (<year>1995</year>) <article-title>Amphipod crustaceans of the Indian River Lagoon: current status and threats to biodiversity.</article-title><source>Bulletin of Marine Science</source><volume>57</volume>(<issue>1</issue>): <fpage>143</fpage>–<lpage>152</lpage>.</mixed-citation></ref><ref id="B76"><mixed-citation xmlns:xlink="http://www.w3.org/1999/xlink" xlink:type="simple"><person-group><name name-style="western"><surname>Thomas</surname><given-names>JD</given-names></name></person-group> (<year>1993</year>) <article-title>Identification manual for marine <tp:taxon-name><tp:taxon-name-part taxon-name-part-type="order">Amphipoda</tp:taxon-name-part></tp:taxon-name> (<tp:taxon-name><tp:taxon-name-part taxon-name-part-type="suborder">Gammaridea</tp:taxon-name-part></tp:taxon-name>): I. Common coral reef and rocky bottom amphipods of South Florida. Florida Department of Environmental Protection Final Report Contract No.</article-title><source>SP</source><volume>290</volume>: <fpage>1</fpage>–<lpage>83</lpage>.</mixed-citation></ref><ref id="B85"><mixed-citation xmlns:xlink="http://www.w3.org/1999/xlink" xlink:type="simple"><person-group><name name-style="western"><surname>Winfield</surname><given-names>I</given-names></name><name name-style="western"><surname>Ortiz</surname><given-names>M</given-names></name><name name-style="western"><surname>Franco</surname><given-names>J</given-names></name><name name-style="western"><surname>Bedia</surname><given-names>C</given-names></name></person-group> (<year>1997</year>) <article-title>Distribución y diversidad del superorden Paracarida asociado a pastos marinos de Alvarado, Veracruz.</article-title><source>Cuadernos Mexicanos de Zoología</source><volume>3</volume>(<issue>1</issue>): <fpage>1</fpage>–<lpage>8</lpage>.</mixed-citation></ref><ref id="B86"><mixed-citation xmlns:xlink="http://www.w3.org/1999/xlink" xlink:type="simple"><person-group><name name-style="western"><surname>Winfield</surname><given-names>I</given-names></name><name name-style="western"><surname>Escobar-Briones</surname><given-names>E</given-names></name><name name-style="western"><surname>Álvarez</surname><given-names>F</given-names></name></person-group> (<year>2001</year>) <article-title>Crustáceos peracáridos asociados a praderas de <italic><tp:taxon-name><tp:taxon-name-part taxon-name-part-type="genus">Ruppia</tp:taxon-name-part><tp:taxon-name-part taxon-name-part-type="species">maritima</tp:taxon-name-part></tp:taxon-name></italic> (<tp:taxon-name><tp:taxon-name-part taxon-name-part-type="family">Ruppiaceae</tp:taxon-name-part></tp:taxon-name>) en la laguna de Alvarado, México.</article-title><source>Anales del Instituto de Biología, Universidad Nacional Autónoma de México</source><volume>72</volume>: <fpage>29</fpage>–<lpage>41</lpage>. <ext-link xlink:href="https://anales.ib.unam.mx/index.php?journal=SerZool&amp;page=article&amp;op=view&amp;path%5B%5D=2628" ext-link-type="uri" xlink:type="simple">https://anales.ib.unam.mx/index.php?journal=SerZool&amp;page=article&amp;op=view&amp;path%5B%5D=2628</ext-link></mixed-citation></ref><ref id="B39"><mixed-citation xmlns:xlink="http://www.w3.org/1999/xlink" xlink:type="simple"><person-group><name name-style="western"><surname>Ledoyer</surname><given-names>M</given-names></name></person-group> (<year>1986</year>) <article-title>Faune mobile des herbiers de phanérogames marines (Halodule et <tp:taxon-name><tp:taxon-name-part taxon-name-part-type="genus">Thalassia</tp:taxon-name-part></tp:taxon-name>) de la Laguna de Términos (Mexique, Campêche). I. Les <tp:taxon-name><tp:taxon-name-part taxon-name-part-type="infraorder">Caridea</tp:taxon-name-part></tp:taxon-name> (<tp:taxon-name><tp:taxon-name-part taxon-name-part-type="subphylum">Crustacea</tp:taxon-name-part></tp:taxon-name><tp:taxon-name><tp:taxon-name-part taxon-name-part-type="order">Decapoda</tp:taxon-name-part></tp:taxon-name>) et aperçu sur la faue globale. Anales del Instituto de Ciencias del Mar y Limnologia.</article-title><source>Universidad Nacional Autónoma de México</source><volume>13</volume>(<issue>3</issue>): <fpage>147</fpage>–<lpage>170</lpage>.</mixed-citation></ref><ref id="B20"><mixed-citation xmlns:xlink="http://www.w3.org/1999/xlink" xlink:type="simple"><person-group><name name-style="western"><surname>Drumm</surname><given-names>DT</given-names></name></person-group> (<year>2018</year>) <article-title>Two new species of <italic><tp:taxon-name><tp:taxon-name-part taxon-name-part-type="genus">Cerapus</tp:taxon-name-part></tp:taxon-name></italic> (<tp:taxon-name><tp:taxon-name-part taxon-name-part-type="subphylum">Crustacea</tp:taxon-name-part></tp:taxon-name>: <tp:taxon-name><tp:taxon-name-part taxon-name-part-type="order">Amphipoda</tp:taxon-name-part></tp:taxon-name>: <tp:taxon-name><tp:taxon-name-part taxon-name-part-type="family">Ischyroceridae</tp:taxon-name-part></tp:taxon-name>) from the Northwest Atlantic and Gulf of Mexico.</article-title><source>Zootaxa</source><volume>4441</volume>(<issue>3</issue>): <fpage>495</fpage>–<lpage>510</lpage>. <ext-link xlink:href="10.11646/zootaxa.4441.3.4" ext-link-type="doi" xlink:type="simple">https://doi.org/10.11646/zootaxa.4441.3.4</ext-link></mixed-citation></ref></ref-list></tp:taxon-treatment>
