# Supplementary material for: ﻿Caribbean Amphipoda (Crustacea) of Panama. Part IV: parvorder Caprellidira
Source: Zookeys. 2025 Apr 10;1234:151–205. doi: 10.3897/zookeys.1234.145826 (PMC12006821; doi:10.3897/zookeys.1234.145826)
Supplement: XML Treatment for Cerapus slayeri [file zookeys.1234.145826-treatment10.xml]

<!DOCTYPE tp:taxon-treatment
  PUBLIC "-//TaxonX//DTD Taxonomic Treatment Publishing DTD v0 20100105//EN" "tax-treatment-NSO.dtd">
<tp:taxon-treatment xmlns:tp="http://www.plazi.org/taxpub"><tp:treatment-meta><kwd-group><label>Taxon classification</label><kwd>
                  <named-content content-type="kingdom">Animalia</named-content>
                </kwd><kwd>
                  <named-content content-type="order">Amphipoda</named-content>
                </kwd><kwd>
                  <named-content content-type="family">Ischyroceridae</named-content>
                </kwd></kwd-group><mixed-citation publication-type="journal"><person-group><name><surname>Sir</surname><given-names>Sally J.</given-names></name><name><surname>White</surname><given-names>Kristine N.</given-names></name></person-group><article-title>﻿Caribbean <tp:taxon-name><tp:taxon-name-part taxon-name-part-type="order">Amphipoda</tp:taxon-name-part></tp:taxon-name> (<tp:taxon-name><tp:taxon-name-part taxon-name-part-type="subphylum">Crustacea</tp:taxon-name-part></tp:taxon-name>) of Panama. Part IV: parvorder <tp:taxon-name><tp:taxon-name-part taxon-name-part-type="parvorder">Caprellidira</tp:taxon-name-part></tp:taxon-name></article-title><source>Zookeys</source><day>10</day><month>04</month><year>2025</year><volume>1234</volume><fpage>151</fpage><lpage>205</lpage><pub-id pub-id-type="doi">10.3897/zookeys.1234.145826</pub-id></mixed-citation></tp:treatment-meta><tp:nomenclature><label>﻿</label><tp:taxon-name>
                <object-id xmlns:xlink="http://www.w3.org/1999/xlink" content-type="arpha" xlink:type="simple">D68D4BB0-F21B-5D65-BE4E-532624F3EC15</object-id>
                <tp:taxon-name-part taxon-name-part-type="genus" reg="Cerapus">Cerapus</tp:taxon-name-part>
                <tp:taxon-name-part taxon-name-part-type="species" reg="slayeri">slayeri</tp:taxon-name-part>
              </tp:taxon-name><tp:taxon-authority>Drumm, 2018</tp:taxon-authority><xref ref-type="fig" rid="F6">Figs 6</xref><xref ref-type="fig" rid="F31">, 31F</xref><tp:nomenclature-citation-list><tp:nomenclature-citation><tp:taxon-name>
                    <tp:taxon-name-part taxon-name-part-type="genus" reg="Cerapus">Cerapus</tp:taxon-name-part>
                  </tp:taxon-name><comment>sp B.: <xref ref-type="bibr" rid="B34">LeCroy 2007</xref>: 556, fig. 481.</comment></tp:nomenclature-citation><tp:nomenclature-citation><tp:taxon-name>
                    <tp:taxon-name-part taxon-name-part-type="genus" reg="Cerapus">Cerapus</tp:taxon-name-part>
                    <tp:taxon-name-part taxon-name-part-type="species" reg="slayeri">slayeri</tp:taxon-name-part>
                  </tp:taxon-name><comment>Drumm, 2018: 496–503, figs 1–6.</comment></tp:nomenclature-citation></tp:nomenclature-citation-list></tp:nomenclature><tp:treatment-sec sec-type="material" id="SECID0E22AE"><title>Material examined.</title><p>Panama • 1.4–2 mm • 3 juvenile ♀; Bocas del Toro, Pidgeon Key Reef; <named-content xmlns:xlink="http://www.w3.org/1999/xlink" content-type="dwc:verbatimCoordinates" xlink:type="simple"><named-content content-type="geo-json" specific-use="{&#34;type&#34;:&#34;Point&#34;,&#34;coordinates&#34;:[-82.248900,9.269300]}" id="NCID0EE3AE" xlink:type="simple">9.2693°N, 82.2489°W</named-content></named-content>, depth 0.5–1 m, among <italic><tp:taxon-name><tp:taxon-name-part taxon-name-part-type="genus" reg="Halimeda">Halimeda</tp:taxon-name-part></tp:taxon-name></italic>, <italic><tp:taxon-name><tp:taxon-name-part taxon-name-part-type="genus" reg="Thalassia">Thalassia</tp:taxon-name-part></tp:taxon-name></italic>; 9 August 2005; S. LeCroy leg.; <named-content xmlns:xlink="http://www.w3.org/1999/xlink" content-type="dwc:institutional_code" xlink:title="Gulf Coast Research Laboratory Museum" xlink:href="http://grbio.org/institution/gulf-coast-research-laboratory-0" xlink:type="simple">GCRL</named-content> 6662.</p></tp:treatment-sec><tp:treatment-sec sec-type="diagnosis" id="SECID0E33AE"><title>Diagnosis.</title><p>Head ocular lobe posterior margin even, reaching ~ 1/2 of head length; rostrum short, acute. Antennae 1 and 2 flagella tri-articulate. Pereopod 7 basis posterior margin with spinules; carpus antero- and posterodistal margins with long, plumose setae. Pleopod 2 outer ramus tri-articulate; inner ramus with marginal setules. Uropod 1 inner ramus with apical robust seta, distal margin of seta narrowing evenly; both rami with marginal setules.</p></tp:treatment-sec><tp:treatment-sec sec-type="distribution" id="SECID0EB4AE"><title>Distribution.</title><p>USA: Delaware Bay, Delaware and Great South Bay, New York (<xref ref-type="bibr" rid="B20">Drumm 2018</xref>); Florida (<xref ref-type="bibr" rid="B34">LeCroy 2007</xref>); Panama: Bocas del Toro (present study).</p></tp:treatment-sec><tp:treatment-sec sec-type="ecology" id="SECID0EP4AE"><title>Ecology and remarks.</title><p>This species occurs among <italic><tp:taxon-name><tp:taxon-name-part taxon-name-part-type="genus" reg="Halimeda">Halimeda</tp:taxon-name-part></tp:taxon-name></italic>, <italic><tp:taxon-name><tp:taxon-name-part taxon-name-part-type="genus" reg="Thalassia">Thalassia</tp:taxon-name-part></tp:taxon-name></italic>, and mangrove roots at depths of 0.5–1 m. Panamanian specimens agree closely with previous descriptions of <italic><tp:taxon-name><tp:taxon-name-part taxon-name-part-type="genus" reg="Cerapus">Cerapus</tp:taxon-name-part><tp:taxon-name-part taxon-name-part-type="species" reg="slayeri">slayeri</tp:taxon-name-part></tp:taxon-name></italic>, despite being juveniles. Notable exceptions include female uropod 1 peduncle with distoventral robust seta and pleopod 2 with plumose setae (simple in original description). We did not collect male specimens of <italic><tp:taxon-name><tp:taxon-name-part taxon-name-part-type="genus" reg="Cerapus">C.</tp:taxon-name-part><tp:taxon-name-part taxon-name-part-type="species" reg="slayeri">slayeri</tp:taxon-name-part></tp:taxon-name></italic>, but diagnostic characters described previously include: antenna 1 peduncle 3 × as long as flagellum, peduncle articles 2 and 3 slender, subequal; flagellum 3- or 4-articulate. Antenna 2 flagellum tri-articulate. Pereonite 1 lateral keel absent. Gnathopod 2 carpus with process where the dactylus closes on propodus. Uropod 1 peduncle with large distoventral hook. Ethanol-preserved specimens retained purple coloration on most of the body, especially stripes on antennae.</p><fig id="F6" position="float" orientation="portrait"><object-id xmlns:xlink="http://www.w3.org/1999/xlink" content-type="doi" xlink:type="simple">10.3897/zookeys.1234.145826.figure6</object-id><object-id xmlns:xlink="http://www.w3.org/1999/xlink" content-type="arpha" xlink:type="simple">AB7A0152-3A4F-5828-A49D-FF2E64B62991</object-id><label>Figure 6.</label><caption><p><italic><tp:taxon-name><tp:taxon-name-part taxon-name-part-type="genus" reg="Cerapus">Cerapus</tp:taxon-name-part><tp:taxon-name-part taxon-name-part-type="species" reg="slayeri">slayeri</tp:taxon-name-part></tp:taxon-name></italic>, female, 2.0 mm, head, pleopod 2, pereopod 7, uropod 1. Scale bars: 0.5 mm.</p></caption><graphic xmlns:xlink="http://www.w3.org/1999/xlink" xlink:href="zookeys-1234-151_article-145826__-g006.jpg" position="float" orientation="portrait" xlink:type="simple" id="oo_1304885.jpg"><uri content-type="original_file" xlink:type="simple">https://binary.pensoft.net/fig/1304885</uri></graphic></fig></tp:treatment-sec><tp:treatment-sec><!--Section generated to contain objects referenced in tp:taxon-treatment.--><fig id="F31" position="float" orientation="portrait"><object-id xmlns:xlink="http://www.w3.org/1999/xlink" content-type="doi" xlink:type="simple">10.3897/zookeys.1234.145826.figure31</object-id><object-id xmlns:xlink="http://www.w3.org/1999/xlink" content-type="arpha" xlink:type="simple">A52F1842-9BAE-5638-925F-E75F3C4D7370</object-id><label>Figure 31.</label><caption><p>Photographs of live specimens unless noted. <bold>A</bold><italic><tp:taxon-name><tp:taxon-name-part taxon-name-part-type="genus" reg="Deutella">Deutella</tp:taxon-name-part><tp:taxon-name-part taxon-name-part-type="species" reg="caribensis">caribensis</tp:taxon-name-part></tp:taxon-name></italic><bold>B</bold><tp:taxon-name><tp:taxon-name-part taxon-name-part-type="genus" reg="Deutella">Deutella</tp:taxon-name-part><tp:taxon-name-part taxon-name-part-type="uncertainty-rank">cf.</tp:taxon-name-part><tp:taxon-name-part taxon-name-part-type="species" reg="pseudoincerta">pseudoincerta</tp:taxon-name-part></tp:taxon-name><bold>C</bold><italic><tp:taxon-name><tp:taxon-name-part taxon-name-part-type="genus" reg="Paracaprella">Paracaprella</tp:taxon-name-part><tp:taxon-name-part taxon-name-part-type="species" reg="pusilla">pusilla</tp:taxon-name-part></tp:taxon-name></italic><bold>D</bold><italic><tp:taxon-name><tp:taxon-name-part taxon-name-part-type="genus" reg="Caribboecetes">Caribboecetes</tp:taxon-name-part><tp:taxon-name-part taxon-name-part-type="species" reg="intermedius">intermedius</tp:taxon-name-part></tp:taxon-name></italic><bold>E</bold><italic><tp:taxon-name><tp:taxon-name-part taxon-name-part-type="genus" reg="Cerapus">Cerapus</tp:taxon-name-part><tp:taxon-name-part taxon-name-part-type="species" reg="benthophilus">benthophilus</tp:taxon-name-part></tp:taxon-name></italic> (ethanol-preserved specimen) <bold>F</bold><italic><tp:taxon-name><tp:taxon-name-part taxon-name-part-type="genus" reg="Cerapus">Cerapus</tp:taxon-name-part><tp:taxon-name-part taxon-name-part-type="species" reg="slayeri">slayeri</tp:taxon-name-part></tp:taxon-name></italic> (ethanol-preserved specimen) <bold>G</bold><italic><tp:taxon-name><tp:taxon-name-part taxon-name-part-type="genus" reg="Cerapus">Cerapus</tp:taxon-name-part><tp:taxon-name-part taxon-name-part-type="species" reg="thomasi">thomasi</tp:taxon-name-part></tp:taxon-name></italic> (ethanol-preserved specimen) <bold>H</bold><italic><tp:taxon-name><tp:taxon-name-part taxon-name-part-type="genus" reg="Ericthonius">Ericthonius</tp:taxon-name-part><tp:taxon-name-part taxon-name-part-type="species" reg="brasiliensis">brasiliensis</tp:taxon-name-part></tp:taxon-name></italic>. Scale bars: 1.0 mm.</p></caption><graphic xmlns:xlink="http://www.w3.org/1999/xlink" xlink:href="zookeys-1234-151_article-145826__-g031.jpg" position="float" orientation="portrait" xlink:type="simple" id="oo_1304912.jpg"><uri content-type="original_file" xlink:type="simple">https://binary.pensoft.net/fig/1304912</uri></graphic></fig></tp:treatment-sec><ref-list><ref id="B34"><mixed-citation xmlns:xlink="http://www.w3.org/1999/xlink" xlink:type="simple"><person-group><name name-style="western"><surname>LeCroy</surname><given-names>SE</given-names></name></person-group> (<year>2007</year>) An Illustrated Identification Guide to The Nearshore Marine and Estuarine Gammaridean <tp:taxon-name><tp:taxon-name-part taxon-name-part-type="order">Amphipoda</tp:taxon-name-part></tp:taxon-name> of Florida Volume 4: Families <tp:taxon-name><tp:taxon-name-part taxon-name-part-type="family">Anamixidae</tp:taxon-name-part></tp:taxon-name>, <tp:taxon-name><tp:taxon-name-part taxon-name-part-type="family">Eusiridae</tp:taxon-name-part></tp:taxon-name>, <tp:taxon-name><tp:taxon-name-part taxon-name-part-type="family">Hyalellidae</tp:taxon-name-part></tp:taxon-name>, <tp:taxon-name><tp:taxon-name-part taxon-name-part-type="family">Hyalidae</tp:taxon-name-part></tp:taxon-name>, <tp:taxon-name><tp:taxon-name-part taxon-name-part-type="family">Iphimediidae</tp:taxon-name-part></tp:taxon-name>, <tp:taxon-name><tp:taxon-name-part taxon-name-part-type="family">Ischyroceridae</tp:taxon-name-part></tp:taxon-name>, <tp:taxon-name><tp:taxon-name-part taxon-name-part-type="family">Lysianassidae</tp:taxon-name-part></tp:taxon-name>, <tp:taxon-name><tp:taxon-name-part taxon-name-part-type="family">Megaluropidae</tp:taxon-name-part></tp:taxon-name>, and <tp:taxon-name><tp:taxon-name-part taxon-name-part-type="family">Melphidippidae</tp:taxon-name-part></tp:taxon-name>. Florida Department of Environmental Protection Annual Report Contract No. WM880 4: 503–614.</mixed-citation></ref><ref id="B20"><mixed-citation xmlns:xlink="http://www.w3.org/1999/xlink" xlink:type="simple"><person-group><name name-style="western"><surname>Drumm</surname><given-names>DT</given-names></name></person-group> (<year>2018</year>) <article-title>Two new species of <italic><tp:taxon-name><tp:taxon-name-part taxon-name-part-type="genus">Cerapus</tp:taxon-name-part></tp:taxon-name></italic> (<tp:taxon-name><tp:taxon-name-part taxon-name-part-type="subphylum">Crustacea</tp:taxon-name-part></tp:taxon-name>: <tp:taxon-name><tp:taxon-name-part taxon-name-part-type="order">Amphipoda</tp:taxon-name-part></tp:taxon-name>: <tp:taxon-name><tp:taxon-name-part taxon-name-part-type="family">Ischyroceridae</tp:taxon-name-part></tp:taxon-name>) from the Northwest Atlantic and Gulf of Mexico.</article-title><source>Zootaxa</source><volume>4441</volume>(<issue>3</issue>): <fpage>495</fpage>–<lpage>510</lpage>. <ext-link xlink:href="10.11646/zootaxa.4441.3.4" ext-link-type="doi" xlink:type="simple">https://doi.org/10.11646/zootaxa.4441.3.4</ext-link></mixed-citation></ref></ref-list></tp:taxon-treatment>
