# Supplementary material for: ﻿Caribbean Amphipoda (Crustacea) of Panama. Part IV: parvorder Caprellidira
Source: Zookeys. 2025 Apr 10;1234:151–205. doi: 10.3897/zookeys.1234.145826 (PMC12006821; doi:10.3897/zookeys.1234.145826)
Supplement: XML Treatment for Varohios topianus [file zookeys.1234.145826-treatment17.xml]

<!DOCTYPE tp:taxon-treatment
  PUBLIC "-//TaxonX//DTD Taxonomic Treatment Publishing DTD v0 20100105//EN" "tax-treatment-NSO.dtd">
<tp:taxon-treatment xmlns:tp="http://www.plazi.org/taxpub"><tp:treatment-meta><kwd-group><label>Taxon classification</label><kwd>
                  <named-content content-type="kingdom">Animalia</named-content>
                </kwd><kwd>
                  <named-content content-type="order">Amphipoda</named-content>
                </kwd><kwd>
                  <named-content content-type="family">Neomegamphopidae</named-content>
                </kwd></kwd-group><mixed-citation publication-type="journal"><person-group><name><surname>Sir</surname><given-names>Sally J.</given-names></name><name><surname>White</surname><given-names>Kristine N.</given-names></name></person-group><article-title>﻿Caribbean <tp:taxon-name><tp:taxon-name-part taxon-name-part-type="order">Amphipoda</tp:taxon-name-part></tp:taxon-name> (<tp:taxon-name><tp:taxon-name-part taxon-name-part-type="subphylum">Crustacea</tp:taxon-name-part></tp:taxon-name>) of Panama. Part IV: parvorder <tp:taxon-name><tp:taxon-name-part taxon-name-part-type="parvorder">Caprellidira</tp:taxon-name-part></tp:taxon-name></article-title><source>Zookeys</source><day>10</day><month>04</month><year>2025</year><volume>1234</volume><fpage>151</fpage><lpage>205</lpage><pub-id pub-id-type="doi">10.3897/zookeys.1234.145826</pub-id></mixed-citation></tp:treatment-meta><tp:nomenclature><label>﻿</label><tp:taxon-name>
                <object-id xmlns:xlink="http://www.w3.org/1999/xlink" content-type="arpha" xlink:type="simple">79945FC7-CA22-5A34-9F82-4F14898DE792</object-id>
                <tp:taxon-name-part taxon-name-part-type="genus" reg="Varohios">Varohios</tp:taxon-name-part>
                <tp:taxon-name-part taxon-name-part-type="species" reg="topianus">topianus</tp:taxon-name-part>
              </tp:taxon-name><tp:taxon-authority>Barnard, 1979</tp:taxon-authority><xref ref-type="fig" rid="F12">Figs 12</xref><xref ref-type="fig" rid="F32">, 32B</xref><tp:nomenclature-citation-list><tp:nomenclature-citation><tp:taxon-name>
                    <tp:taxon-name-part taxon-name-part-type="genus" reg="Varohios">Varohios</tp:taxon-name-part>
                    <tp:taxon-name-part taxon-name-part-type="species" reg="topianus">topianus</tp:taxon-name-part>
                  </tp:taxon-name><comment>Barnard, 1979: 35–37, figs 13, 14.</comment></tp:nomenclature-citation></tp:nomenclature-citation-list></tp:nomenclature><tp:treatment-sec sec-type="material" id="SECID0EB5AG"><title>Material examined.</title><p>Panama • 2.3 mm • 1 ♂; Bocas del Toro, Crawl Caye; <named-content xmlns:xlink="http://www.w3.org/1999/xlink" content-type="dwc:verbatimCoordinates" xlink:type="simple"><named-content content-type="geo-json" specific-use="{&#34;type&#34;:&#34;Point&#34;,&#34;coordinates&#34;:[-82.058700,9.269900]}" id="NCID0EK5AG" xlink:type="simple">9.2699°N, 82.0587°W</named-content></named-content>, depth 1–4 m, among coral rubble; K.N. White leg.; <named-content xmlns:xlink="http://www.w3.org/1999/xlink" content-type="dwc:institutional_code" xlink:title="Smithsonian Institution, U.S. National Museum of Natural History" xlink:href="http://grbio.org/institution/smithsonian-institution-national-museum-natural-history-0" xlink:type="simple">USNM</named-content> 1743961.</p></tp:treatment-sec><tp:treatment-sec sec-type="diagnosis" id="SECID0EU5AG"><title>Diagnosis.</title><p>Gnathopod 1 basis with rows of anterior, posterior, and facial setae; dactylus posteroproximal tooth longer than wide. Male pereopod 5 basis length 1.4 × width. Uropod 1 interramal spine subequal in length with peduncle; inner ramus with robust setae on both margins, lateral margin lined with small setae; outer ramus with two robust setae on lateral margin. Uropod 3 rami subequal, rami subequal to peduncle, outer ramus with small barrel shaped article 2. Telson apex convex, dorsal surface with excavation. Live specimens are white in color with brown splotches.</p><fig id="F12" position="float" orientation="portrait"><object-id xmlns:xlink="http://www.w3.org/1999/xlink" content-type="doi" xlink:type="simple">10.3897/zookeys.1234.145826.figure12</object-id><object-id xmlns:xlink="http://www.w3.org/1999/xlink" content-type="arpha" xlink:type="simple">6F6CF726-6469-5B93-ACC0-16010C1FFDC2</object-id><label>Figure 12.</label><caption><p><italic><tp:taxon-name><tp:taxon-name-part taxon-name-part-type="genus" reg="Varohios">Varohios</tp:taxon-name-part><tp:taxon-name-part taxon-name-part-type="species" reg="topianus">topianus</tp:taxon-name-part></tp:taxon-name></italic>, male, 2.3 mm, gnathopod 1 medial, telson, uropod 1, pereopod 5, head, gnathopod 2 medial. Scale bars: 0.5 mm.</p></caption><graphic xmlns:xlink="http://www.w3.org/1999/xlink" xlink:href="zookeys-1234-151_article-145826__-g012.jpg" position="float" orientation="portrait" xlink:type="simple" id="oo_1304891.jpg"><uri content-type="original_file" xlink:type="simple">https://binary.pensoft.net/fig/1304891</uri></graphic></fig></tp:treatment-sec><tp:treatment-sec sec-type="distribution" id="SECID0ER6AG"><title>Distribution.</title><p>U.S.A.: Gulf of California (<xref ref-type="bibr" rid="B7">Barnard 1979</xref>); Ecuador: Galápagos Islands (<xref ref-type="bibr" rid="B7">Barnard 1979</xref>); Panama: Bocas del Toro (present study).</p></tp:treatment-sec><tp:treatment-sec sec-type="ecology" id="SECID0E66AG"><title>Ecology and remarks.</title><p>This species occurs among coral rubble at depths of 1–4 m. Panamanian specimen agrees closely with specimens described by <xref ref-type="bibr" rid="B7">Barnard (1979)</xref> with the exception of fewer setae on the gnathopod 1 basis and carpus/propodus, fewer robust setae on uropod 1 rami; both of which could be variation based on size. This species has previously only been collected from the Pacific Ocean.</p></tp:treatment-sec><tp:treatment-sec><!--Section generated to contain objects referenced in tp:taxon-treatment.--><fig id="F32" position="float" orientation="portrait"><object-id xmlns:xlink="http://www.w3.org/1999/xlink" content-type="doi" xlink:type="simple">10.3897/zookeys.1234.145826.figure32</object-id><object-id xmlns:xlink="http://www.w3.org/1999/xlink" content-type="arpha" xlink:type="simple">56F3A44B-EABC-56DC-A31E-2CF95F820E9C</object-id><label>Figure 32.</label><caption><p>Photographs of live specimens unless noted. <bold>A</bold><italic><tp:taxon-name><tp:taxon-name-part taxon-name-part-type="genus" reg="Konatopus">Konatopus</tp:taxon-name-part><tp:taxon-name-part taxon-name-part-type="species" reg="tridens">tridens</tp:taxon-name-part></tp:taxon-name></italic> sp. nov. <bold>B</bold><italic><tp:taxon-name><tp:taxon-name-part taxon-name-part-type="genus" reg="Variohos">Variohos</tp:taxon-name-part><tp:taxon-name-part taxon-name-part-type="species" reg="topianus">topianus</tp:taxon-name-part></tp:taxon-name></italic><bold>C</bold><italic><tp:taxon-name><tp:taxon-name-part taxon-name-part-type="genus" reg="Audulla">Audulla</tp:taxon-name-part><tp:taxon-name-part taxon-name-part-type="species" reg="chelifera">chelifera</tp:taxon-name-part></tp:taxon-name></italic> (ethanol-preserved specimen) <bold>D</bold><italic><tp:taxon-name><tp:taxon-name-part taxon-name-part-type="genus" reg="Latigammaropsis">Latigammaropsis</tp:taxon-name-part><tp:taxon-name-part taxon-name-part-type="species" reg="atlantica">atlantica</tp:taxon-name-part></tp:taxon-name></italic> (ethanol-preserved specimen) <bold>E</bold><italic><tp:taxon-name><tp:taxon-name-part taxon-name-part-type="genus" reg="Photis">Photis</tp:taxon-name-part><tp:taxon-name-part taxon-name-part-type="species" reg="butalus">butalus</tp:taxon-name-part></tp:taxon-name></italic> sp. nov. (ethanol-preserved specimen) <bold>F</bold><italic><tp:taxon-name><tp:taxon-name-part taxon-name-part-type="genus" reg="Photis">Photis</tp:taxon-name-part><tp:taxon-name-part taxon-name-part-type="species" reg="bulla">bulla</tp:taxon-name-part></tp:taxon-name></italic> sp. nov. <bold>G</bold><italic><tp:taxon-name><tp:taxon-name-part taxon-name-part-type="genus" reg="Photis">Photis</tp:taxon-name-part><tp:taxon-name-part taxon-name-part-type="species" reg="probolion">probolion</tp:taxon-name-part></tp:taxon-name></italic> sp. nov. <bold>H</bold><italic><tp:taxon-name><tp:taxon-name-part taxon-name-part-type="genus" reg="Photis">Photis</tp:taxon-name-part><tp:taxon-name-part taxon-name-part-type="species" reg="melanica">melanica</tp:taxon-name-part></tp:taxon-name></italic> (ethanol-preserved specimen). Scale bars: 1.0 mm.</p></caption><graphic xmlns:xlink="http://www.w3.org/1999/xlink" xlink:href="zookeys-1234-151_article-145826__-g032.jpg" position="float" orientation="portrait" xlink:type="simple" id="oo_1304913.jpg"><uri content-type="original_file" xlink:type="simple">https://binary.pensoft.net/fig/1304913</uri></graphic></fig></tp:treatment-sec><ref-list><ref id="B7"><mixed-citation xmlns:xlink="http://www.w3.org/1999/xlink" xlink:type="simple"><person-group><name name-style="western"><surname>Barnard</surname><given-names>JL</given-names></name></person-group> (<year>1979</year>) <article-title>Littoral Gammaridean <tp:taxon-name><tp:taxon-name-part taxon-name-part-type="order">Amphipoda</tp:taxon-name-part></tp:taxon-name> from the Gulf of California and the Galapagos Islands.</article-title><source>Smithsonian Contributions to Zoology</source><volume>271</volume>: <fpage>1</fpage>–<lpage>149</lpage>. <ext-link xlink:href="10.5479/si.00810282.271" ext-link-type="doi" xlink:type="simple">https://doi.org/10.5479/si.00810282.271</ext-link></mixed-citation></ref></ref-list></tp:taxon-treatment>
