# Supplementary material for: ﻿Caribbean Amphipoda (Crustacea) of Panama. Part IV: parvorder Caprellidira
Source: Zookeys. 2025 Apr 10;1234:151–205. doi: 10.3897/zookeys.1234.145826 (PMC12006821; doi:10.3897/zookeys.1234.145826)
Supplement: XML Treatment for Audulla [file zookeys.1234.145826-treatment18.xml]

<!DOCTYPE tp:taxon-treatment
  PUBLIC "-//TaxonX//DTD Taxonomic Treatment Publishing DTD v0 20100105//EN" "tax-treatment-NSO.dtd">
<tp:taxon-treatment xmlns:tp="http://www.plazi.org/taxpub"><tp:treatment-meta><kwd-group><label>Taxon classification</label><kwd>
                  <named-content content-type="kingdom">Animalia</named-content>
                </kwd><kwd>
                  <named-content content-type="order">Amphipoda</named-content>
                </kwd><kwd>
                  <named-content content-type="family">Photidae</named-content>
                </kwd></kwd-group><mixed-citation publication-type="journal"><person-group><name><surname>Sir</surname><given-names>Sally J.</given-names></name><name><surname>White</surname><given-names>Kristine N.</given-names></name></person-group><article-title>﻿Caribbean <tp:taxon-name><tp:taxon-name-part taxon-name-part-type="order">Amphipoda</tp:taxon-name-part></tp:taxon-name> (<tp:taxon-name><tp:taxon-name-part taxon-name-part-type="subphylum">Crustacea</tp:taxon-name-part></tp:taxon-name>) of Panama. Part IV: parvorder <tp:taxon-name><tp:taxon-name-part taxon-name-part-type="parvorder">Caprellidira</tp:taxon-name-part></tp:taxon-name></article-title><source>Zookeys</source><day>10</day><month>04</month><year>2025</year><volume>1234</volume><fpage>151</fpage><lpage>205</lpage><pub-id pub-id-type="doi">10.3897/zookeys.1234.145826</pub-id></mixed-citation></tp:treatment-meta><tp:nomenclature><label>﻿Genus</label><tp:taxon-name>
                <object-id xmlns:xlink="http://www.w3.org/1999/xlink" content-type="arpha" xlink:type="simple">E8F5C058-D0F0-5BFC-A01C-14D2A958B1D0</object-id>
                <tp:taxon-name-part taxon-name-part-type="genus" reg="Audulla">Audulla</tp:taxon-name-part>
              </tp:taxon-name><tp:taxon-authority>Chevreux, 1901</tp:taxon-authority></tp:nomenclature><tp:treatment-sec sec-type="diagnosis" id="SECID0ETBBG"><title>Diagnosis.</title><p>Head ocular lobe narrowly rounded anteriorly, inferior antennal sinus deeply recessed for insertion of antenna 2. Antenna 1 peduncle article 3 subequal to article 1 in length, accessory flagellum 5- or 6-articulate. Male antenna 2 flagellum dorsoventrally flattened. Male gnathopod 2 minutely chelate, propodus subrectangular, palm uncurving, with distal margin extending anteriorly. Female gnathopod 2 larger than gnathopod 1; propodus anterior margin with dense rows of setae. Uropod 3 biramous, rami subequal in length, peduncle longer than telson.</p></tp:treatment-sec></tp:taxon-treatment>
