# Supplementary material for: ﻿Caribbean Amphipoda (Crustacea) of Panama. Part IV: parvorder Caprellidira
Source: Zookeys. 2025 Apr 10;1234:151–205. doi: 10.3897/zookeys.1234.145826 (PMC12006821; doi:10.3897/zookeys.1234.145826)
Supplement: XML Treatment for Audulla chelifera [file zookeys.1234.145826-treatment19.xml]

<!DOCTYPE tp:taxon-treatment
  PUBLIC "-//TaxonX//DTD Taxonomic Treatment Publishing DTD v0 20100105//EN" "tax-treatment-NSO.dtd">
<tp:taxon-treatment xmlns:tp="http://www.plazi.org/taxpub"><tp:treatment-meta><kwd-group><label>Taxon classification</label><kwd>
                  <named-content content-type="kingdom">Animalia</named-content>
                </kwd><kwd>
                  <named-content content-type="order">Amphipoda</named-content>
                </kwd><kwd>
                  <named-content content-type="family">Photidae</named-content>
                </kwd></kwd-group><mixed-citation publication-type="journal"><person-group><name><surname>Sir</surname><given-names>Sally J.</given-names></name><name><surname>White</surname><given-names>Kristine N.</given-names></name></person-group><article-title>﻿Caribbean <tp:taxon-name><tp:taxon-name-part taxon-name-part-type="order">Amphipoda</tp:taxon-name-part></tp:taxon-name> (<tp:taxon-name><tp:taxon-name-part taxon-name-part-type="subphylum">Crustacea</tp:taxon-name-part></tp:taxon-name>) of Panama. Part IV: parvorder <tp:taxon-name><tp:taxon-name-part taxon-name-part-type="parvorder">Caprellidira</tp:taxon-name-part></tp:taxon-name></article-title><source>Zookeys</source><day>10</day><month>04</month><year>2025</year><volume>1234</volume><fpage>151</fpage><lpage>205</lpage><pub-id pub-id-type="doi">10.3897/zookeys.1234.145826</pub-id></mixed-citation></tp:treatment-meta><tp:nomenclature><label>﻿</label><tp:taxon-name>
                <object-id xmlns:xlink="http://www.w3.org/1999/xlink" content-type="arpha" xlink:type="simple">47557D04-FEB1-58BC-8DDA-6A9ED833BE17</object-id>
                <tp:taxon-name-part taxon-name-part-type="genus" reg="Audulla">Audulla</tp:taxon-name-part>
                <tp:taxon-name-part taxon-name-part-type="species" reg="chelifera">chelifera</tp:taxon-name-part>
              </tp:taxon-name><tp:taxon-authority>(Chevreux, 1901)</tp:taxon-authority><xref ref-type="fig" rid="F13">Figs 13</xref><xref ref-type="fig" rid="F33">, 33C</xref><tp:nomenclature-citation-list><tp:nomenclature-citation><tp:taxon-name>
                    <tp:taxon-name-part taxon-name-part-type="genus" reg="Gammaropsis">Gammaropsis</tp:taxon-name-part>
                    <tp:taxon-name-part taxon-name-part-type="species" reg="chelifera">chelifera</tp:taxon-name-part>
                  </tp:taxon-name><comment>Chevreux, 1901: 432–436, figs 56–65.</comment></tp:nomenclature-citation><tp:nomenclature-citation><tp:taxon-name>
                    <tp:taxon-name-part taxon-name-part-type="genus" reg="Eurystheus">Eurystheus</tp:taxon-name-part>
                    <tp:taxon-name-part taxon-name-part-type="species" reg="lina">lina</tp:taxon-name-part>
                  </tp:taxon-name><comment>: <xref ref-type="bibr" rid="B30">Kunkel 1910</xref>: 81–83, fig. 31.</comment></tp:nomenclature-citation><tp:nomenclature-citation><tp:taxon-name>
                    <tp:taxon-name-part taxon-name-part-type="genus" reg="Eurystheus">Eurystheus</tp:taxon-name-part>
                    <tp:taxon-name-part taxon-name-part-type="species" reg="semichelatus">semichelatus</tp:taxon-name-part>
                  </tp:taxon-name><comment>: K.H. <xref ref-type="bibr" rid="B4">Barnard 1957</xref>: 8, fig. 5.</comment></tp:nomenclature-citation><tp:nomenclature-citation><tp:taxon-name>
                    <tp:taxon-name-part taxon-name-part-type="genus" reg="Gammaropsis">Gammaropsis</tp:taxon-name-part>
                    <tp:taxon-name-part taxon-name-part-type="species" reg="lina">lina</tp:taxon-name-part>
                  </tp:taxon-name><comment>: <xref ref-type="bibr" rid="B31">Lazo-Wasem and Gable 1987</xref>: 331–335, figs 7–9.</comment></tp:nomenclature-citation><tp:nomenclature-citation><tp:taxon-name>
                    <tp:taxon-name-part taxon-name-part-type="genus" reg="Audulla">Audulla</tp:taxon-name-part>
                    <tp:taxon-name-part taxon-name-part-type="species" reg="chelifera">chelifera</tp:taxon-name-part>
                  </tp:taxon-name><comment>: <xref ref-type="bibr" rid="B77">Thomas and Barnard 1987</xref>: 364–369, figs 1–4; <xref ref-type="bibr" rid="B33">LeCroy 2000</xref>: 125, fig. 163.</comment></tp:nomenclature-citation></tp:nomenclature-citation-list></tp:nomenclature><tp:treatment-sec sec-type="material" id="SECID0E1FBG"><title>Material examined.</title><p>Panama • 4.2–5. 8 mm • 7 ♂, 5 ♀ • Bocas del Toro, Lime Point; <named-content xmlns:xlink="http://www.w3.org/1999/xlink" content-type="dwc:verbatimCoordinates" xlink:type="simple"><named-content content-type="geo-json" specific-use="{&#34;type&#34;:&#34;Point&#34;,&#34;coordinates&#34;:[-82.332300,9.414000]}" id="NCID0EDGBG" xlink:type="simple">9.414°N, 82.3323°W</named-content></named-content>; depth 0.2–0.5 m, among coral rubble and red algae; 5 Aug 2005; S. DeGrave, M. Salazar leg.; <named-content xmlns:xlink="http://www.w3.org/1999/xlink" content-type="dwc:institutional_code" xlink:title="Gulf Coast Research Laboratory Museum" xlink:href="http://grbio.org/institution/gulf-coast-research-laboratory-0" xlink:type="simple">GCRL</named-content> 6667.</p></tp:treatment-sec><tp:treatment-sec sec-type="diagnosis" id="SECID0ENGBG"><title>Diagnosis.</title><p>Male antenna 2 flagellum dorsoventrally flattened. Male gnathopod 2 minutely chelate, basis anterior and posterior margins with long setae; propodus subrectangular with rounded projection at palmar angle, densely setose. Female gnathopod 1 smaller than gnathopod 2; ischium, merus, carpus, with plumose setae. Gnathopod 2 propodus anterior margin densely setose. Uropod 3 rami subequal in length.</p></tp:treatment-sec><tp:treatment-sec sec-type="distribution" id="SECID0ESGBG"><title>Distribution.</title><p>South Africa: St. Helena Bay (K.H. <xref ref-type="bibr" rid="B4">Barnard 1957</xref>); Bermuda: exact location unknown (<xref ref-type="bibr" rid="B30">Kunkel 1910</xref>, <xref ref-type="bibr" rid="B31">Lazo-Wasem and Gable 1987</xref>); USA: Florida (<xref ref-type="bibr" rid="B33">LeCroy 2000</xref>), Gulf of Mexico (<xref ref-type="bibr" rid="B36">LeCroy et al. 2009</xref>); Caribbean Sea (<xref ref-type="bibr" rid="B8">Barnard and Karaman 1991</xref>); Belize: Curlew Cay (<xref ref-type="bibr" rid="B77">Thomas and Barnard 1987</xref>); Mexico: Yucatan (<xref ref-type="bibr" rid="B49">McKinney 1977</xref>); Seychelles Islands: La Digue (<xref ref-type="bibr" rid="B14">Chevreux 1901</xref>; <xref ref-type="bibr" rid="B38">Ledoyer 1982</xref>; <xref ref-type="bibr" rid="B8">Barnard and Karaman 1991</xref>); Panama: Bocas del Toro (present study).</p><fig id="F13" position="float" orientation="portrait"><object-id xmlns:xlink="http://www.w3.org/1999/xlink" content-type="doi" xlink:type="simple">10.3897/zookeys.1234.145826.figure13</object-id><object-id xmlns:xlink="http://www.w3.org/1999/xlink" content-type="arpha" xlink:type="simple">67B2F08D-4356-5223-A671-147E61A9C27A</object-id><label>Figure 13.</label><caption><p><italic><tp:taxon-name><tp:taxon-name-part taxon-name-part-type="genus" reg="Audulla">Audulla</tp:taxon-name-part><tp:taxon-name-part taxon-name-part-type="species" reg="chelifera">chelifera</tp:taxon-name-part></tp:taxon-name></italic>, female, 4.8 mm, gnathopod 1 medial, gnathopod 2 medial; male, 4.9 mm, antenna 2, uropod 3, gnathopod 2lateral. Scale bars: 0.5 mm.</p></caption><graphic xmlns:xlink="http://www.w3.org/1999/xlink" xlink:href="zookeys-1234-151_article-145826__-g013.jpg" position="float" orientation="portrait" xlink:type="simple" id="oo_1304892.jpg"><uri content-type="original_file" xlink:type="simple">https://binary.pensoft.net/fig/1304892</uri></graphic></fig></tp:treatment-sec><tp:treatment-sec sec-type="ecology" id="SECID0E3IBG"><title>Ecology and remarks.</title><p>This species occurs among coral rubble and red algae at depths of 0.2–5.8 m. Panamanian specimens agree closely with previous descriptions of <italic><tp:taxon-name><tp:taxon-name-part taxon-name-part-type="genus" reg="Audulla">Audulla</tp:taxon-name-part><tp:taxon-name-part taxon-name-part-type="species" reg="chelifera">chelifera</tp:taxon-name-part></tp:taxon-name></italic>.</p></tp:treatment-sec><tp:treatment-sec><!--Section generated to contain objects referenced in tp:taxon-treatment.--><fig id="F33" position="float" orientation="portrait"><object-id xmlns:xlink="http://www.w3.org/1999/xlink" content-type="doi" xlink:type="simple">10.3897/zookeys.1234.145826.figure33</object-id><object-id xmlns:xlink="http://www.w3.org/1999/xlink" content-type="arpha" xlink:type="simple">61A93796-A685-51DC-922F-8616EF77D122</object-id><label>Figure 33.</label><caption><p>Photographs of live specimens unless noted. <bold>A</bold><italic><tp:taxon-name><tp:taxon-name-part taxon-name-part-type="genus" reg="Posophotis">Posophotis</tp:taxon-name-part><tp:taxon-name-part taxon-name-part-type="species" reg="seri">seri</tp:taxon-name-part></tp:taxon-name></italic> (ethanol-preserved specimen) <bold>B</bold><italic><tp:taxon-name><tp:taxon-name-part taxon-name-part-type="genus" reg="Podocerus">Podocerus</tp:taxon-name-part><tp:taxon-name-part taxon-name-part-type="species" reg="offucia">offucia</tp:taxon-name-part></tp:taxon-name></italic> sp. nov. (ethanol-preserved specimen) <bold>C</bold><italic><tp:taxon-name><tp:taxon-name-part taxon-name-part-type="genus" reg="Podocerus">Podocerus</tp:taxon-name-part><tp:taxon-name-part taxon-name-part-type="species" reg="fissipes">fissipes</tp:taxon-name-part></tp:taxon-name></italic><bold>D</bold><italic><tp:taxon-name><tp:taxon-name-part taxon-name-part-type="genus" reg="Podocerus">Podocerus</tp:taxon-name-part><tp:taxon-name-part taxon-name-part-type="species" reg="jareckii">jareckii</tp:taxon-name-part></tp:taxon-name></italic>. Scale bars: 1.0 mm.</p></caption><graphic xmlns:xlink="http://www.w3.org/1999/xlink" xlink:href="zookeys-1234-151_article-145826__-g033.jpg" position="float" orientation="portrait" xlink:type="simple" id="oo_1304914.jpg"><uri content-type="original_file" xlink:type="simple">https://binary.pensoft.net/fig/1304914</uri></graphic></fig></tp:treatment-sec><ref-list><ref id="B30"><mixed-citation xmlns:xlink="http://www.w3.org/1999/xlink" xlink:type="simple"><person-group><name name-style="western"><surname>Kunkel</surname><given-names>BW</given-names></name></person-group> (<year>1910</year>) <article-title>The <tp:taxon-name><tp:taxon-name-part taxon-name-part-type="order">Amphipoda</tp:taxon-name-part></tp:taxon-name> of Bermuda.</article-title><source>Transactions of the Connecticut Academy of Arts and Sciences</source><volume>16</volume>: <fpage>1</fpage>–<lpage>116</lpage>.</mixed-citation></ref><ref id="B4"><mixed-citation xmlns:xlink="http://www.w3.org/1999/xlink" xlink:type="simple"><person-group><name name-style="western"><surname>Barnard</surname><given-names>KH</given-names></name></person-group> (<year>1957</year>) Additions to the fauna-list of South African <tp:taxon-name><tp:taxon-name-part taxon-name-part-type="subphylum">Crustacea</tp:taxon-name-part></tp:taxon-name>. The Annals and Magazine of Natural History, series 12 109: 1–12. <ext-link xlink:href="10.1080/00222935708655919" ext-link-type="doi" xlink:type="simple">https://doi.org/10.1080/00222935708655919</ext-link></mixed-citation></ref><ref id="B31"><mixed-citation xmlns:xlink="http://www.w3.org/1999/xlink" xlink:type="simple"><person-group><name name-style="western"><surname>Lazo-Wasem</surname><given-names>EA</given-names></name><name name-style="western"><surname>Gable</surname><given-names>MF</given-names></name></person-group> (<year>1987</year>) <article-title>A review of recently discovered type specimens of Bermuda <tp:taxon-name><tp:taxon-name-part taxon-name-part-type="order">Amphipoda</tp:taxon-name-part></tp:taxon-name> (<tp:taxon-name><tp:taxon-name-part taxon-name-part-type="subphylum">Crustacea</tp:taxon-name-part></tp:taxon-name>: <tp:taxon-name><tp:taxon-name-part taxon-name-part-type="superorder">Peracarida</tp:taxon-name-part></tp:taxon-name>) described by B. W. Kunkel (1882–1969).</article-title><source>Proceedings of the Biological Society of Washington</source><volume>100</volume>(<issue>2</issue>): <fpage>321</fpage>–<lpage>336</lpage>. <ext-link xlink:href="https://www.biodiversitylibrary.org/page/34570725" ext-link-type="uri" xlink:type="simple">https://www.biodiversitylibrary.org/page/34570725</ext-link></mixed-citation></ref><ref id="B77"><mixed-citation xmlns:xlink="http://www.w3.org/1999/xlink" xlink:type="simple"><person-group><name name-style="western"><surname>Thomas</surname><given-names>JD</given-names></name><name name-style="western"><surname>Barnard</surname><given-names>JL</given-names></name></person-group> (<year>1987</year>) <article-title>The Indo-Pacific <italic><tp:taxon-name><tp:taxon-name-part taxon-name-part-type="genus">Audulla</tp:taxon-name-part><tp:taxon-name-part taxon-name-part-type="species">chelifera</tp:taxon-name-part></tp:taxon-name></italic> reported from the Caribbean Sea (<tp:taxon-name><tp:taxon-name-part taxon-name-part-type="subphylum">Crustacea</tp:taxon-name-part></tp:taxon-name>: <tp:taxon-name><tp:taxon-name-part taxon-name-part-type="order">Amphipoda</tp:taxon-name-part></tp:taxon-name>).</article-title><source>Proceedings of the Biological Society of Washington</source><volume>100</volume>(<issue>2</issue>): <fpage>364</fpage>–<lpage>370</lpage>. <ext-link xlink:href="https://archive.org/details/biostor-74915" ext-link-type="uri" xlink:type="simple">https://archive.org/details/biostor-74915</ext-link></mixed-citation></ref><ref id="B33"><mixed-citation xmlns:xlink="http://www.w3.org/1999/xlink" xlink:type="simple"><person-group><name name-style="western"><surname>LeCroy</surname><given-names>SE</given-names></name></person-group> (<year>2000</year>) An Illustrated Identification Guide to The Nearshore Marine and Estuarine Gammaridean <tp:taxon-name><tp:taxon-name-part taxon-name-part-type="order">Amphipoda</tp:taxon-name-part></tp:taxon-name> of Florida Volume 1: Families <tp:taxon-name><tp:taxon-name-part taxon-name-part-type="family">Gammaridae</tp:taxon-name-part></tp:taxon-name>, <tp:taxon-name><tp:taxon-name-part taxon-name-part-type="family">Hadziidae</tp:taxon-name-part></tp:taxon-name>, <tp:taxon-name><tp:taxon-name-part taxon-name-part-type="family">Isaeidae</tp:taxon-name-part></tp:taxon-name>, <tp:taxon-name><tp:taxon-name-part taxon-name-part-type="family">Melitidae</tp:taxon-name-part></tp:taxon-name>, and <tp:taxon-name><tp:taxon-name-part taxon-name-part-type="family">Oedicerotidae</tp:taxon-name-part></tp:taxon-name>. Florida Department of Environmental Protection Annual Report Contract No. WM724 1: 1–195.</mixed-citation></ref><ref id="B36"><mixed-citation xmlns:xlink="http://www.w3.org/1999/xlink" xlink:type="simple"><person-group><name name-style="western"><surname>LeCroy</surname><given-names>SE</given-names></name><name name-style="western"><surname>Gasca</surname><given-names>R</given-names></name><name name-style="western"><surname>Winfield</surname><given-names>I</given-names></name><name name-style="western"><surname>Ortiz</surname><given-names>M</given-names></name><name name-style="western"><surname>Escobar-Briones</surname><given-names>E</given-names></name></person-group> (<year>2009</year>) <article-title><tp:taxon-name><tp:taxon-name-part taxon-name-part-type="order">Amphipoda</tp:taxon-name-part></tp:taxon-name> (<tp:taxon-name><tp:taxon-name-part taxon-name-part-type="subphylum">Crustacea</tp:taxon-name-part></tp:taxon-name>) of the Gulf of Mexico.</article-title> In: <person-group><name name-style="western"><surname>Felder</surname><given-names>DL</given-names></name><name name-style="western"><surname>Camp</surname><given-names>DK</given-names></name></person-group> (<role>Eds</role>) <issue-title>Gulf of Mexico: Origin, Waters, and Biota.</issue-title><source>Texas A&amp;M University Press, Texas</source>, <fpage>941</fpage>–<lpage>972</lpage>. <ext-link xlink:href="https://www.scopus.com/record/display.uri?eid=2-s2.0-84894972887&amp;origin=inward&amp;txGid=e29d13fc15a0acc24d283fbc3588f6f4" ext-link-type="uri" xlink:type="simple">https://www.scopus.com/record/display.uri?eid=2-s2.0-84894972887&amp;origin=inward&amp;txGid=e29d13fc15a0acc24d283fbc3588f6f4</ext-link></mixed-citation></ref><ref id="B8"><mixed-citation xmlns:xlink="http://www.w3.org/1999/xlink" xlink:type="simple"><person-group><name name-style="western"><surname>Barnard</surname><given-names>JL</given-names></name><name name-style="western"><surname>Karaman</surname><given-names>GS</given-names></name></person-group> (<year>1991</year>) The families and genera of marine gammaridean <tp:taxon-name><tp:taxon-name-part taxon-name-part-type="order">Amphipoda</tp:taxon-name-part></tp:taxon-name> (Except marine <tp:taxon-name><tp:taxon-name-part taxon-name-part-type="superfamily">Gammaroidea</tp:taxon-name-part></tp:taxon-name>). Records of the Australian Museum Supplement 13 (Part 2): 419–866. <ext-link xlink:href="10.3853/j.0812-7387.13.1991.367" ext-link-type="doi" xlink:type="simple">https://doi.org/10.3853/j.0812-7387.13.1991.367</ext-link></mixed-citation></ref><ref id="B49"><mixed-citation xmlns:xlink="http://www.w3.org/1999/xlink" xlink:type="simple"><person-group><name name-style="western"><surname>McKinney</surname><given-names>LD</given-names></name></person-group> (<year>1977</year>) The origin and distribution of shallow water gammaridean <tp:taxon-name><tp:taxon-name-part taxon-name-part-type="order">Amphipoda</tp:taxon-name-part></tp:taxon-name> in the Gulf of Mexico and Caribbean Sea with notes on their ecology. PhD Thesis, Texas A&amp;M University, College Station, Texas, U.S.A.</mixed-citation></ref><ref id="B14"><mixed-citation xmlns:xlink="http://www.w3.org/1999/xlink" xlink:type="simple"><person-group><name name-style="western"><surname>Chevreux</surname><given-names>E</given-names></name></person-group> (<year>1901</year>) <article-title>Crustacés Amphipodes. Mission scientifique de M. Ch. Alluaud aux Iles Séchelles (Mars, Avril, Mai 1892).</article-title><source>Mémoires de La Société Zoologique de France</source><volume>14</volume>: <fpage>388</fpage>–<lpage>438</lpage>.</mixed-citation></ref><ref id="B38"><mixed-citation xmlns:xlink="http://www.w3.org/1999/xlink" xlink:type="simple"><person-group><name name-style="western"><surname>Ledoyer</surname><given-names>M</given-names></name></person-group> (<year>1982</year>) <article-title>Crustacés Amphipodes Gammariens. Familles des <tp:taxon-name><tp:taxon-name-part taxon-name-part-type="family">Acanthonotozomatidae</tp:taxon-name-part></tp:taxon-name> à <tp:taxon-name><tp:taxon-name-part taxon-name-part-type="family">Gammaridae</tp:taxon-name-part></tp:taxon-name>.</article-title><source>Faune de Madagascar</source><volume>59</volume>(<issue>1</issue>): <fpage>1</fpage>–<lpage>598</lpage>.</mixed-citation></ref></ref-list></tp:taxon-treatment>
