# Supplementary material for: ﻿Caribbean Amphipoda (Crustacea) of Panama. Part IV: parvorder Caprellidira
Source: Zookeys. 2025 Apr 10;1234:151–205. doi: 10.3897/zookeys.1234.145826 (PMC12006821; doi:10.3897/zookeys.1234.145826)
Supplement: XML Treatment for Latigammaropsis atlantica [file zookeys.1234.145826-treatment21.xml]

<!DOCTYPE tp:taxon-treatment
  PUBLIC "-//TaxonX//DTD Taxonomic Treatment Publishing DTD v0 20100105//EN" "tax-treatment-NSO.dtd">
<tp:taxon-treatment xmlns:tp="http://www.plazi.org/taxpub"><tp:treatment-meta><kwd-group><label>Taxon classification</label><kwd>
                  <named-content content-type="kingdom">Animalia</named-content>
                </kwd><kwd>
                  <named-content content-type="order">Amphipoda</named-content>
                </kwd><kwd>
                  <named-content content-type="family">Photidae</named-content>
                </kwd></kwd-group><mixed-citation publication-type="journal"><person-group><name><surname>Sir</surname><given-names>Sally J.</given-names></name><name><surname>White</surname><given-names>Kristine N.</given-names></name></person-group><article-title>﻿Caribbean <tp:taxon-name><tp:taxon-name-part taxon-name-part-type="order">Amphipoda</tp:taxon-name-part></tp:taxon-name> (<tp:taxon-name><tp:taxon-name-part taxon-name-part-type="subphylum">Crustacea</tp:taxon-name-part></tp:taxon-name>) of Panama. Part IV: parvorder <tp:taxon-name><tp:taxon-name-part taxon-name-part-type="parvorder">Caprellidira</tp:taxon-name-part></tp:taxon-name></article-title><source>Zookeys</source><day>10</day><month>04</month><year>2025</year><volume>1234</volume><fpage>151</fpage><lpage>205</lpage><pub-id pub-id-type="doi">10.3897/zookeys.1234.145826</pub-id></mixed-citation></tp:treatment-meta><tp:nomenclature><label>﻿</label><tp:taxon-name>
                <object-id xmlns:xlink="http://www.w3.org/1999/xlink" content-type="arpha" xlink:type="simple">6DE73836-96C2-5155-8E3E-158B212081CB</object-id>
                <tp:taxon-name-part taxon-name-part-type="genus" reg="Latigammaropsis">Latigammaropsis</tp:taxon-name-part>
                <tp:taxon-name-part taxon-name-part-type="species" reg="atlantica">atlantica</tp:taxon-name-part>
              </tp:taxon-name><tp:taxon-authority>(Stebbing, 1888)</tp:taxon-authority><xref ref-type="fig" rid="F14">Figs 14</xref><xref ref-type="fig" rid="F32">, 32D</xref><tp:nomenclature-citation-list><tp:nomenclature-citation><tp:taxon-name>
                    <tp:taxon-name-part taxon-name-part-type="genus" reg="Gammaropsis">Gammaropsis</tp:taxon-name-part>
                    <tp:taxon-name-part taxon-name-part-type="species" reg="atlantica">atlantica</tp:taxon-name-part>
                  </tp:taxon-name><comment>Stebbing, 1888: 1101, fig. 114; <xref ref-type="bibr" rid="B55">Myers 1985</xref>: 80, fig. 60; <xref ref-type="bibr" rid="B33">LeCroy 2000</xref>: 135, fig. 176.</comment></tp:nomenclature-citation><tp:nomenclature-citation><tp:taxon-name>
                    <tp:taxon-name-part taxon-name-part-type="genus" reg="Gammaropsis">Gammaropsis</tp:taxon-name-part>
                    <tp:taxon-name-part taxon-name-part-type="species" reg="zeylanicus">zeylanicus</tp:taxon-name-part>
                  </tp:taxon-name><comment>: <xref ref-type="bibr" rid="B82">Walker 1904</xref>: 282, 283, fig. 41.</comment></tp:nomenclature-citation><tp:nomenclature-citation><tp:taxon-name>
                    <tp:taxon-name-part taxon-name-part-type="genus" reg="Gammaropsis">Gammaropsis</tp:taxon-name-part>
                    <tp:taxon-name-part taxon-name-part-type="species" reg="gardineri">gardineri</tp:taxon-name-part>
                  </tp:taxon-name><comment>: <xref ref-type="bibr" rid="B83">Walker 1905</xref>: 929, 930, figs 11–14, 16–17.</comment></tp:nomenclature-citation><tp:nomenclature-citation><tp:taxon-name>
                    <tp:taxon-name-part taxon-name-part-type="genus" reg="Eurystheus">Eurystheus</tp:taxon-name-part>
                    <tp:taxon-name-part taxon-name-part-type="species" reg="atlantica">atlantica</tp:taxon-name-part>
                  </tp:taxon-name><comment>: <xref ref-type="bibr" rid="B73">Stebbing 1906</xref>: 611.</comment></tp:nomenclature-citation><tp:nomenclature-citation><tp:taxon-name>
                    <tp:taxon-name-part taxon-name-part-type="genus" reg="Latigammaropsis">Latigammaropsis</tp:taxon-name-part>
                    <tp:taxon-name-part taxon-name-part-type="species" reg="atlantica">atlantica</tp:taxon-name-part>
                  </tp:taxon-name><comment>: <xref ref-type="bibr" rid="B57">Myers 2009</xref>: 777.</comment></tp:nomenclature-citation></tp:nomenclature-citation-list></tp:nomenclature><tp:treatment-sec sec-type="material" id="SECID0EZOBG"><title>Material examined.</title><p>Panama • 2.4–3 mm • 3 ♂; Bocas del Toro, Hospital Point, Cayo Solarte; <named-content xmlns:xlink="http://www.w3.org/1999/xlink" content-type="dwc:verbatimCoordinates" xlink:type="simple"><named-content content-type="geo-json" specific-use="{&#34;type&#34;:&#34;Point&#34;,&#34;coordinates&#34;:[-82.218800,9.333600]}" id="NCID0ECPBG" xlink:type="simple">9.3336°N, 82.2188°W</named-content></named-content>; depth 15 m, among coral rubble and <italic><tp:taxon-name><tp:taxon-name-part taxon-name-part-type="genus" reg="Halimeda">Halimeda</tp:taxon-name-part></tp:taxon-name></italic>; 6 Aug 2005; S. DeGrave leg.; <named-content xmlns:xlink="http://www.w3.org/1999/xlink" content-type="dwc:institutional_code" xlink:title="Gulf Coast Research Laboratory Museum" xlink:href="http://grbio.org/institution/gulf-coast-research-laboratory-0" xlink:type="simple">GCRL</named-content> 6668 • 2 ♂; Bocas del Toro, Crawl Caye, <named-content xmlns:xlink="http://www.w3.org/1999/xlink" content-type="dwc:verbatimCoordinates" xlink:type="simple"><named-content content-type="geo-json" specific-use="{&#34;type&#34;:&#34;Point&#34;,&#34;coordinates&#34;:[-82.136900,9.245900]}" id="NCID0EWPBG" xlink:type="simple">9.2459°N, 82.1369°W</named-content></named-content>; depth 1–4 m, among coral rubble; 25 Jun 2023; K.N. White leg.; <named-content xmlns:xlink="http://www.w3.org/1999/xlink" content-type="dwc:institutional_code" xlink:title="Smithsonian Institution, U.S. National Museum of Natural History" xlink:href="http://grbio.org/institution/smithsonian-institution-national-museum-natural-history-0" xlink:type="simple">USNM</named-content> 1743962.</p></tp:treatment-sec><tp:treatment-sec sec-type="diagnosis" id="SECID0EAQBG"><title>Diagnosis.</title><p>Male gnathopod 2 propodus distinctly longer than carpus, robust seta present at palmar angle; dactylus subequal in length with propodus palm. Coxae 3 and 4 subquadrate. Epimera 2 and 3 posteroventral margins subquadrate with weak notches.</p></tp:treatment-sec><tp:treatment-sec sec-type="distribution" id="SECID0EFQBG"><title>Distribution.</title><p>Cape Verde Islands: Saint Vincent (<xref ref-type="bibr" rid="B71">Stebbing 1888</xref>); Sri Lanka (<xref ref-type="bibr" rid="B82">Walker 1904</xref>); Maldives: Hulule, Fadifolu, Mahlosmadulu Atoll, Minikoi (<xref ref-type="bibr" rid="B83">Walker 1905</xref>); Cape Verde Islands: St. Vincent (<xref ref-type="bibr" rid="B73">Stebbing 1906</xref>); Fiji: Momi Bay, Mburelevu, Nananui Ra (<xref ref-type="bibr" rid="B55">Myers 1985</xref>); USA: Florida (<xref ref-type="bibr" rid="B33">LeCroy 2000</xref>); Panama: Bocas del Toro (present study).</p></tp:treatment-sec><tp:treatment-sec sec-type="ecology" id="SECID0EDRBG"><title>Ecology and remarks.</title><p>This species occurs among coral rubble and <italic><tp:taxon-name><tp:taxon-name-part taxon-name-part-type="genus" reg="Halimeda">Halimeda</tp:taxon-name-part></tp:taxon-name></italic> at depths of 1–15 m. Panamanian specimens agree closely with <xref ref-type="bibr" rid="B33">LeCroy (2000)</xref> with the exception of antenna 1, accessory flagellum tri-articulate (vs 5- or 6-articulate). The smaller size of our specimen suggests this character is variable based on size. No females were collected in this study, but <xref ref-type="bibr" rid="B33">LeCroy (2000)</xref> reported a convex gnathopod 2 palmar margin of the propodus in females. Ethanol-preserved specimens retained brown coloration on head and pereon. There are many reports of this species worldwide, but they most likely represent a species-group and material from around the world needs to be examined.</p><fig id="F14" position="float" orientation="portrait"><object-id xmlns:xlink="http://www.w3.org/1999/xlink" content-type="doi" xlink:type="simple">10.3897/zookeys.1234.145826.figure14</object-id><object-id xmlns:xlink="http://www.w3.org/1999/xlink" content-type="arpha" xlink:type="simple">684FECAA-44C6-509B-A5F6-92D4C106D572</object-id><label>Figure 14.</label><caption><p><italic><tp:taxon-name><tp:taxon-name-part taxon-name-part-type="genus" reg="Latigammaropsis">Latigammaropsis</tp:taxon-name-part><tp:taxon-name-part taxon-name-part-type="species" reg="atlantica">atlantica</tp:taxon-name-part></tp:taxon-name></italic>, male, 4.9 mm, coxa 3, coxa 4, gnathopod 2 medial, epimera 2 and 3; male, 2.3 mm, antenna 1. Scale bars: 0.5 mm.</p></caption><graphic xmlns:xlink="http://www.w3.org/1999/xlink" xlink:href="zookeys-1234-151_article-145826__-g014.jpg" position="float" orientation="portrait" xlink:type="simple" id="oo_1304894.jpg"><uri content-type="original_file" xlink:type="simple">https://binary.pensoft.net/fig/1304894</uri></graphic></fig></tp:treatment-sec><tp:treatment-sec><!--Section generated to contain objects referenced in tp:taxon-treatment.--><fig id="F32" position="float" orientation="portrait"><object-id xmlns:xlink="http://www.w3.org/1999/xlink" content-type="doi" xlink:type="simple">10.3897/zookeys.1234.145826.figure32</object-id><object-id xmlns:xlink="http://www.w3.org/1999/xlink" content-type="arpha" xlink:type="simple">56F3A44B-EABC-56DC-A31E-2CF95F820E9C</object-id><label>Figure 32.</label><caption><p>Photographs of live specimens unless noted. <bold>A</bold><italic><tp:taxon-name><tp:taxon-name-part taxon-name-part-type="genus" reg="Konatopus">Konatopus</tp:taxon-name-part><tp:taxon-name-part taxon-name-part-type="species" reg="tridens">tridens</tp:taxon-name-part></tp:taxon-name></italic> sp. nov. <bold>B</bold><italic><tp:taxon-name><tp:taxon-name-part taxon-name-part-type="genus" reg="Variohos">Variohos</tp:taxon-name-part><tp:taxon-name-part taxon-name-part-type="species" reg="topianus">topianus</tp:taxon-name-part></tp:taxon-name></italic><bold>C</bold><italic><tp:taxon-name><tp:taxon-name-part taxon-name-part-type="genus" reg="Audulla">Audulla</tp:taxon-name-part><tp:taxon-name-part taxon-name-part-type="species" reg="chelifera">chelifera</tp:taxon-name-part></tp:taxon-name></italic> (ethanol-preserved specimen) <bold>D</bold><italic><tp:taxon-name><tp:taxon-name-part taxon-name-part-type="genus" reg="Latigammaropsis">Latigammaropsis</tp:taxon-name-part><tp:taxon-name-part taxon-name-part-type="species" reg="atlantica">atlantica</tp:taxon-name-part></tp:taxon-name></italic> (ethanol-preserved specimen) <bold>E</bold><italic><tp:taxon-name><tp:taxon-name-part taxon-name-part-type="genus" reg="Photis">Photis</tp:taxon-name-part><tp:taxon-name-part taxon-name-part-type="species" reg="butalus">butalus</tp:taxon-name-part></tp:taxon-name></italic> sp. nov. (ethanol-preserved specimen) <bold>F</bold><italic><tp:taxon-name><tp:taxon-name-part taxon-name-part-type="genus" reg="Photis">Photis</tp:taxon-name-part><tp:taxon-name-part taxon-name-part-type="species" reg="bulla">bulla</tp:taxon-name-part></tp:taxon-name></italic> sp. nov. <bold>G</bold><italic><tp:taxon-name><tp:taxon-name-part taxon-name-part-type="genus" reg="Photis">Photis</tp:taxon-name-part><tp:taxon-name-part taxon-name-part-type="species" reg="probolion">probolion</tp:taxon-name-part></tp:taxon-name></italic> sp. nov. <bold>H</bold><italic><tp:taxon-name><tp:taxon-name-part taxon-name-part-type="genus" reg="Photis">Photis</tp:taxon-name-part><tp:taxon-name-part taxon-name-part-type="species" reg="melanica">melanica</tp:taxon-name-part></tp:taxon-name></italic> (ethanol-preserved specimen). Scale bars: 1.0 mm.</p></caption><graphic xmlns:xlink="http://www.w3.org/1999/xlink" xlink:href="zookeys-1234-151_article-145826__-g032.jpg" position="float" orientation="portrait" xlink:type="simple" id="oo_1304913.jpg"><uri content-type="original_file" xlink:type="simple">https://binary.pensoft.net/fig/1304913</uri></graphic></fig></tp:treatment-sec><ref-list><ref id="B55"><mixed-citation xmlns:xlink="http://www.w3.org/1999/xlink" xlink:type="simple"><person-group><name name-style="western"><surname>Myers</surname><given-names>AA</given-names></name></person-group> (<year>1985</year>) <article-title>Shallow-water, coral reef and mangrove <tp:taxon-name><tp:taxon-name-part taxon-name-part-type="order">Amphipoda</tp:taxon-name-part></tp:taxon-name> (<tp:taxon-name><tp:taxon-name-part taxon-name-part-type="suborder">Gammaridea</tp:taxon-name-part></tp:taxon-name>) of Fiji.</article-title><source>Records of the Australian Museum Supplement</source><volume>5</volume>: <fpage>1</fpage>–<lpage>143</lpage>. <ext-link xlink:href="10.3853/j.0812-7387.5.1985.99" ext-link-type="doi" xlink:type="simple">https://doi.org/10.3853/j.0812-7387.5.1985.99</ext-link></mixed-citation></ref><ref id="B33"><mixed-citation xmlns:xlink="http://www.w3.org/1999/xlink" xlink:type="simple"><person-group><name name-style="western"><surname>LeCroy</surname><given-names>SE</given-names></name></person-group> (<year>2000</year>) An Illustrated Identification Guide to The Nearshore Marine and Estuarine Gammaridean <tp:taxon-name><tp:taxon-name-part taxon-name-part-type="order">Amphipoda</tp:taxon-name-part></tp:taxon-name> of Florida Volume 1: Families <tp:taxon-name><tp:taxon-name-part taxon-name-part-type="family">Gammaridae</tp:taxon-name-part></tp:taxon-name>, <tp:taxon-name><tp:taxon-name-part taxon-name-part-type="family">Hadziidae</tp:taxon-name-part></tp:taxon-name>, <tp:taxon-name><tp:taxon-name-part taxon-name-part-type="family">Isaeidae</tp:taxon-name-part></tp:taxon-name>, <tp:taxon-name><tp:taxon-name-part taxon-name-part-type="family">Melitidae</tp:taxon-name-part></tp:taxon-name>, and <tp:taxon-name><tp:taxon-name-part taxon-name-part-type="family">Oedicerotidae</tp:taxon-name-part></tp:taxon-name>. Florida Department of Environmental Protection Annual Report Contract No. WM724 1: 1–195.</mixed-citation></ref><ref id="B82"><mixed-citation xmlns:xlink="http://www.w3.org/1999/xlink" xlink:type="simple"><person-group><name name-style="western"><surname>Walker</surname><given-names>AO</given-names></name></person-group> (<year>1904</year>) Report on the <tp:taxon-name><tp:taxon-name-part taxon-name-part-type="order">Amphipoda</tp:taxon-name-part></tp:taxon-name> collected by Professor Herdman, at Ceylon, in 1902. Report to the Government of Ceylon on the Pearl Oyster Fisheries of the Gulf of Manaar, with supplementary reports upon the marine biology of Ceylon. Part II. The Royal Society, London, 229–300.</mixed-citation></ref><ref id="B83"><mixed-citation xmlns:xlink="http://www.w3.org/1999/xlink" xlink:type="simple"><person-group><name name-style="western"><surname>Walker</surname><given-names>AO</given-names></name></person-group> (<year>1905</year>) Marine crustaceans. XVI. <tp:taxon-name><tp:taxon-name-part taxon-name-part-type="order">Amphipoda</tp:taxon-name-part></tp:taxon-name>. Fauna and Geography of the Maldive and Laccadive Archipelagoes 2 Supplement 1: 923–932.</mixed-citation></ref><ref id="B73"><mixed-citation xmlns:xlink="http://www.w3.org/1999/xlink" xlink:type="simple"><person-group><name name-style="western"><surname>Stebbing</surname><given-names>TRR</given-names></name></person-group> (<year>1906</year>) <article-title>Das Tierreich. Eine Zusammenstellung und Kennzeichnung der rezenten Tierformen. <tp:taxon-name><tp:taxon-name-part taxon-name-part-type="order">Amphipoda</tp:taxon-name-part></tp:taxon-name>.</article-title><source>Königlichen Preussische Akademie des Wissenschaften zu Berlin</source><volume>21</volume>: <fpage>1</fpage>–<lpage>806</lpage>.</mixed-citation></ref><ref id="B57"><mixed-citation xmlns:xlink="http://www.w3.org/1999/xlink" xlink:type="simple"><person-group><name name-style="western"><surname>Myers</surname><given-names>AA</given-names></name></person-group> (<year>2009</year>) <article-title><tp:taxon-name><tp:taxon-name-part taxon-name-part-type="family">Photidae</tp:taxon-name-part></tp:taxon-name>.</article-title> In: <person-group><name name-style="western"><surname>Lowry</surname><given-names>JK</given-names></name><name name-style="western"><surname>Myers</surname><given-names>AA</given-names></name></person-group> (<role>Eds</role>) <issue-title>Benthic Amphipoda (Crustacea: Peracarida) of the Great Barrier Reef, Australia.</issue-title><source>Zootaxa</source><volume>2260</volume>: <fpage>771</fpage>–<lpage>799</lpage>. <ext-link xlink:href="10.11646/zootaxa.2260.1.43" ext-link-type="doi" xlink:type="simple">https://doi.org/10.11646/zootaxa.2260.1.43</ext-link></mixed-citation></ref><ref id="B71"><mixed-citation xmlns:xlink="http://www.w3.org/1999/xlink" xlink:type="simple"><person-group><name name-style="western"><surname>Stebbing</surname><given-names>TRR</given-names></name></person-group> (<year>1888</year>) <article-title>Report on the <tp:taxon-name><tp:taxon-name-part taxon-name-part-type="order">Amphipoda</tp:taxon-name-part></tp:taxon-name> collected by H.M.S. Challenger during the years 1873–1876.</article-title><source>Zoology</source><volume>29</volume>: <fpage>1</fpage>–<lpage>1737</lpage>.</mixed-citation></ref></ref-list></tp:taxon-treatment>
