# Supplementary material for: ﻿Caribbean Amphipoda (Crustacea) of Panama. Part IV: parvorder Caprellidira
Source: Zookeys. 2025 Apr 10;1234:151–205. doi: 10.3897/zookeys.1234.145826 (PMC12006821; doi:10.3897/zookeys.1234.145826)
Supplement: XML Treatment for Photis butalus [file zookeys.1234.145826-treatment23.xml]

<!DOCTYPE tp:taxon-treatment
  PUBLIC "-//TaxonX//DTD Taxonomic Treatment Publishing DTD v0 20100105//EN" "tax-treatment-NSO.dtd">
<tp:taxon-treatment xmlns:tp="http://www.plazi.org/taxpub"><tp:treatment-meta><kwd-group><label>Taxon classification</label><kwd>
                  <named-content content-type="kingdom">Animalia</named-content>
                </kwd><kwd>
                  <named-content content-type="order">Amphipoda</named-content>
                </kwd><kwd>
                  <named-content content-type="family">Photidae</named-content>
                </kwd></kwd-group><mixed-citation publication-type="journal"><person-group><name><surname>Sir</surname><given-names>Sally J.</given-names></name><name><surname>White</surname><given-names>Kristine N.</given-names></name></person-group><article-title>﻿Caribbean <tp:taxon-name><tp:taxon-name-part taxon-name-part-type="order">Amphipoda</tp:taxon-name-part></tp:taxon-name> (<tp:taxon-name><tp:taxon-name-part taxon-name-part-type="subphylum">Crustacea</tp:taxon-name-part></tp:taxon-name>) of Panama. Part IV: parvorder <tp:taxon-name><tp:taxon-name-part taxon-name-part-type="parvorder">Caprellidira</tp:taxon-name-part></tp:taxon-name></article-title><source>Zookeys</source><day>10</day><month>04</month><year>2025</year><volume>1234</volume><fpage>151</fpage><lpage>205</lpage><pub-id pub-id-type="doi">10.3897/zookeys.1234.145826</pub-id></mixed-citation></tp:treatment-meta><tp:nomenclature><label>﻿</label><tp:taxon-name>
                <object-id xmlns:xlink="http://www.w3.org/1999/xlink" content-type="arpha" xlink:type="simple">8805722B-ADB0-5982-B4D0-A61C10B39DCA</object-id>
                <tp:taxon-name-part taxon-name-part-type="genus" reg="Photis">Photis</tp:taxon-name-part>
                <tp:taxon-name-part taxon-name-part-type="species" reg="butalus">butalus</tp:taxon-name-part>
                <object-id xmlns:xlink="http://www.w3.org/1999/xlink" content-type="zoobank" xlink:type="simple">https://zoobank.org/2C9CC06A-324D-4E52-A321-E016006F291E</object-id>
              </tp:taxon-name><tp:taxon-status xmlns:xlink="http://www.w3.org/1999/xlink" xlink:type="simple">sp. nov.</tp:taxon-status><xref ref-type="fig" rid="F15">Figs 15</xref><xref ref-type="fig" rid="F16">, 16</xref><xref ref-type="fig" rid="F17">, 17</xref><xref ref-type="fig" rid="F32">, 32E</xref></tp:nomenclature><tp:treatment-sec sec-type="type locality" id="SECID0EOVBG"><title>Type locality.</title><p>Bocas del Toro, Panama: Swan Cay; <named-content xmlns:xlink="http://www.w3.org/1999/xlink" content-type="dwc:verbatimCoordinates" xlink:type="simple"><named-content content-type="geo-json" specific-use="{&#34;type&#34;:&#34;Point&#34;,&#34;coordinates&#34;:[-82.298300,9.453300]}" id="NCID0EXVBG" xlink:type="simple">9.4533°N, 82.2983°W</named-content></named-content>, depth 3 m, among brown algae, hydroids, and filamentous algae.</p></tp:treatment-sec><tp:treatment-sec sec-type="material" id="SECID0E3VBG"><title>Material examined.</title><p><bold><italic>Holotype</italic></bold>: Panama • 1 ♂, 2.1 mm; Bocas del Toro, Swan Cay; <named-content xmlns:xlink="http://www.w3.org/1999/xlink" content-type="dwc:verbatimCoordinates" xlink:type="simple"><named-content content-type="geo-json" specific-use="{&#34;type&#34;:&#34;Point&#34;,&#34;coordinates&#34;:[-82.298300,9.453300]}" id="NCID0EKWBG" xlink:type="simple">9.4533°N, 82.2983°W</named-content></named-content>; depth 3 m, among brown algae, hydroids, and filamentous algae; 4 Aug 2005; T.A. Haney leg.; <named-content xmlns:xlink="http://www.w3.org/1999/xlink" content-type="dwc:institutional_code" xlink:title="Smithsonian Institution, U.S. National Museum of Natural History" xlink:href="http://grbio.org/institution/smithsonian-institution-national-museum-natural-history-0" xlink:type="simple">USNM</named-content> 1743981. <bold><italic>Paratype</italic></bold>: Panama • 1 ♀, 2.3 mm; same station data as for preceding; <named-content xmlns:xlink="http://www.w3.org/1999/xlink" content-type="dwc:institutional_code" xlink:title="Gulf Coast Research Laboratory Museum" xlink:href="http://grbio.org/institution/gulf-coast-research-laboratory-0" xlink:type="simple">GCRL</named-content> 6669. <bold><italic>Other material</italic></bold>: Panama • 1 ♂,1.8 mm; 4 ♀, 2–2.6 mm; 1 juvenile, mm; same station data as for preceding; <named-content xmlns:xlink="http://www.w3.org/1999/xlink" content-type="dwc:institutional_code" xlink:title="Gulf Coast Research Laboratory Museum" xlink:href="http://grbio.org/institution/gulf-coast-research-laboratory-0" xlink:type="simple">GCRL</named-content> 6670.</p></tp:treatment-sec><tp:treatment-sec sec-type="diagnosis" id="SECID0EEXBG"><title>Diagnosis.</title><p>Eye well developed, not touching outer margin of ocular lobe. Gnathopod 1 propodus palm entire. Pereopod 6 of adult male greatly enlarged; merus ovate; propodus thick, width 0.4 × length, palmar margin minutely serrate with short setae, one short subtriangular seta present; dactylus apical margin subacute. Pereopod 7 dactylus with posterior and anterior accessory claws.</p><fig id="F15" position="float" orientation="portrait"><object-id xmlns:xlink="http://www.w3.org/1999/xlink" content-type="doi" xlink:type="simple">10.3897/zookeys.1234.145826.figure15</object-id><object-id xmlns:xlink="http://www.w3.org/1999/xlink" content-type="arpha" xlink:type="simple">F577B042-DE87-5106-AFC6-4F99C55F751D</object-id><label>Figure 15.</label><caption><p><italic><tp:taxon-name><tp:taxon-name-part taxon-name-part-type="genus" reg="Photis">Photis</tp:taxon-name-part><tp:taxon-name-part taxon-name-part-type="species" reg="butalus">butalus</tp:taxon-name-part></tp:taxon-name></italic> sp. nov., male holotype, 2.1 mm, habitus, pereopod 7 dactylus, gnathopod 1 medial, gnathopod 2 medial. Scale bars: 0.5 mm.</p></caption><graphic xmlns:xlink="http://www.w3.org/1999/xlink" xlink:href="zookeys-1234-151_article-145826__-g015.jpg" position="float" orientation="portrait" xlink:type="simple" id="oo_1304895.jpg"><uri content-type="original_file" xlink:type="simple">https://binary.pensoft.net/fig/1304895</uri></graphic></fig></tp:treatment-sec><tp:treatment-sec sec-type="description" id="SECID0EBYBG"><title>Description.</title><p><bold>Male</bold> (holotype, 2.1 mm). <bold><italic>Head</italic>.</bold> Eye well developed, not touching outer margin of ocular lobe. Antenna 2 flagellum 5-articulate. Maxilliped inner plate lined with setae along inner margin, two rows of apical setae present, outer plate with row of four thick setae, and six sagittate-shaped setae. Lower lip inner lobes rounded, outer lobes with large gape, apically setose, with few thick bifurcate setae; inner plate length 0.8 × length of outer plate, apically setose. Maxilla 1 inner plate small, bare; outer plate with two rows of five apical bifurcated robust setae; palp bi-articulate, article 2 lined with marginal setules, apical margin with three bifurcated robust setae. Maxilla 2 inner lobe with two rows of marginal setae; outer lobe with two rows of apical setae. Mandibles similar, molar small; palp tri-articulate, article 3 lined with fine setules.</p><fig id="F16" position="float" orientation="portrait"><object-id xmlns:xlink="http://www.w3.org/1999/xlink" content-type="doi" xlink:type="simple">10.3897/zookeys.1234.145826.figure16</object-id><object-id xmlns:xlink="http://www.w3.org/1999/xlink" content-type="arpha" xlink:type="simple">490545CF-D249-5DAF-8D8D-977C97620FAF</object-id><label>Figure 16.</label><caption><p><italic><tp:taxon-name><tp:taxon-name-part taxon-name-part-type="genus" reg="Photis">Photis</tp:taxon-name-part><tp:taxon-name-part taxon-name-part-type="species" reg="butalus">butalus</tp:taxon-name-part></tp:taxon-name></italic> sp. nov., female paratype, 2.3 mm, antenna 1, pereopod 6; male holotype, 2.1 mm, uropod 1, uropod 2, uropod 3, pereopod 5, pereopod 4, pereopod 3, pereopod 6. Scale bars: 0.5 mm.</p></caption><graphic xmlns:xlink="http://www.w3.org/1999/xlink" xlink:href="zookeys-1234-151_article-145826__-g016.jpg" position="float" orientation="portrait" xlink:type="simple" id="oo_1304896.jpg"><uri content-type="original_file" xlink:type="simple">https://binary.pensoft.net/fig/1304896</uri></graphic></fig><p><bold><italic>Pereon</italic>.</bold> Coxae sparsely setose. Coxa 1–4 subrectangular, longer than wide. Gnathopod 1 subchelate; basis anterior and posterior margins with few long setae; merus with posterodistal cluster of setae; carpus subequal in length to propodus, densely setose; propodus palm convex, serrate, proximal margin with one large robust seta; dactylus lined with minute stout setae, with one serration at distal end. Gnathopod 2 subchelate; basis anterior and posterior margins each with one long seta and one short distal seta; merus with posterodistal bunch of long setae, posterodistal margin with fine setules; carpus subtriangular, with posterodistal cluster of fine setae; propodus palm with weak excavation, palmar robust seta present; dactylus extending past excavation of propodus palm, lined with minute stout setae, with one distal serration. Pereopods 3 and 4 bases thick, posterodistal margin with few long setae; dactylus apically subacute. Pereopod 3 merus anterodistal margin densely setose. Pereopod 5 basis nearly circular, sparsely setose; propodus with two posterodistal robust setae; dactylus stout with accessory claw. Pereopod 6 of adult male greatly enlarged; merus ovate; propodus thick, width 0.4 × length, palmar margin minutely serrate with short setae, one short subtriangular robust seta present; dactylus apical margin subacute. Pereopod 7 basis narrowing distally; remaining articles slender; propodus distal margin sparsely lined with short setae and one short subtriangular robust seta; dactylus with posterior and anterior accessory claws.</p><fig id="F17" position="float" orientation="portrait"><object-id xmlns:xlink="http://www.w3.org/1999/xlink" content-type="doi" xlink:type="simple">10.3897/zookeys.1234.145826.figure17</object-id><object-id xmlns:xlink="http://www.w3.org/1999/xlink" content-type="arpha" xlink:type="simple">C54AC95C-992C-5F15-8C37-F8E4DD5D850A</object-id><label>Figure 17.</label><caption><p><italic><tp:taxon-name><tp:taxon-name-part taxon-name-part-type="genus" reg="Photis">Photis</tp:taxon-name-part><tp:taxon-name-part taxon-name-part-type="species" reg="butalus">butalus</tp:taxon-name-part></tp:taxon-name></italic> sp. nov., male holotype, 2.1 mm, lower lip, maxilla 2, maxilla 1, right mandible, telson, maxilliped. Scale bars: 0.5 mm.</p></caption><graphic xmlns:xlink="http://www.w3.org/1999/xlink" xlink:href="zookeys-1234-151_article-145826__-g017.jpg" position="float" orientation="portrait" xlink:type="simple" id="oo_1304897.jpg"><uri content-type="original_file" xlink:type="simple">https://binary.pensoft.net/fig/1304897</uri></graphic></fig><p><bold><italic>Pleon</italic>.</bold> Uropod 1 peduncle 1.3 × length of inner ramus, with three marginal robust setae and lined with fine setules; inner ramus 1.1 × length of outer ramus, with one marginal stout seta, lined with marginal setules, apex with two robust setae; lined with marginal setules, apex with three robust setae. Uropod 2 peduncle with two distal robust setae, subequal in length with inner ramus; inner ramus 1.2 × length of outer ramus, one marginal robust setae, inner margin lined with setules, apex with two robust setae; outer ramus outer margin lined with setules, with one marginal robust setae, apex with two robust setae. Uropod 3 peduncle 3.9 × length of inner ramus, with two distal setae; inner ramus 0.4–0.5 × length of outer ramus, bare; outer ramus bi-articulate, first article outer margin lined with setules, with three long distal setae; second article with one distal seta. Telson narrowing distally, apically rounded with four dorsal setae.</p><p><bold>Female</bold> (paratype, 2.3 mm). Similar in all aspects to the male with the exception of the following: pereopod 6 merus not enlarged, propodus width 0.2 × length, smooth; dactylus apically acute with accessory claws.</p></tp:treatment-sec><tp:treatment-sec sec-type="etymology" id="SECID0EP1BG"><title>Etymology.</title><p>After the Latin <italic>bu</italic>, meaning large and <italic>talus</italic>, meaning ankle, heel, die and referring to the greatly enlarged pereopod 6, specifically the thickened propodus, of males of this species.</p></tp:treatment-sec><tp:treatment-sec sec-type="distribution" id="SECID0EZ1BG"><title>Distribution.</title><p>Panama: Bocas del Toro (present study).</p></tp:treatment-sec><tp:treatment-sec sec-type="ecology" id="SECID0E51BG"><title>Ecology and remarks.</title><p>This species occurs among brown algae, hydroids, and filamentous algae at a depth of three meters.</p><p><italic><tp:taxon-name><tp:taxon-name-part taxon-name-part-type="genus" reg="Photis">Photis</tp:taxon-name-part><tp:taxon-name-part taxon-name-part-type="species" reg="butalus">butalus</tp:taxon-name-part></tp:taxon-name></italic> sp. nov. is similar to <italic><tp:taxon-name><tp:taxon-name-part taxon-name-part-type="genus" reg="Photis">Photis</tp:taxon-name-part><tp:taxon-name-part taxon-name-part-type="species" reg="trapherus">trapherus</tp:taxon-name-part></tp:taxon-name></italic> Thomas &amp; Barnard, 1991 and <italic><tp:taxon-name><tp:taxon-name-part taxon-name-part-type="genus" reg="Photis">Photis</tp:taxon-name-part><tp:taxon-name-part taxon-name-part-type="species" reg="elephantis">elephantis</tp:taxon-name-part></tp:taxon-name></italic> Barnard, 1962 based on the enlarged male pereopod 6. The new species differs from <italic><tp:taxon-name><tp:taxon-name-part taxon-name-part-type="genus" reg="Photis">P.</tp:taxon-name-part><tp:taxon-name-part taxon-name-part-type="species" reg="trapherus">trapherus</tp:taxon-name-part></tp:taxon-name></italic> in the following characters: eye not touching outer margin of ocular lobe (vs touching); entire gnathopod 1 propodus palm (vs slightly excavate); male pereopod 6 merus ovate (vs subrectangular), and propodus thick, posterior margin serrate (vs thin, smooth). The new species differs from <italic><tp:taxon-name><tp:taxon-name-part taxon-name-part-type="genus" reg="Photis">P.</tp:taxon-name-part><tp:taxon-name-part taxon-name-part-type="species" reg="elephantis">elephantis</tp:taxon-name-part></tp:taxon-name></italic> in the following characters: ocular lobe pronounced, rounded (vs small, subquadrate); male pereopod 6 basis posteriorly rounded (vs posterior margin with acute distal point), merus posteriorly rounded (vs posterodistal margin produced into lobe), and propodus posterior margin serrate (vs smooth). This species is also similar to <italic><tp:taxon-name><tp:taxon-name-part taxon-name-part-type="genus" reg="Photis">Photis</tp:taxon-name-part></tp:taxon-name></italic> sp. E LeCroy, 2000 but differs in the following characters: eye well developed (vs poorly developed); male pereopod 6 greatly enlarged (vs slightly enlarged), merus ovate (vs subrectangular with large posterodistal projection). This species is easily distinguishable from all remaining described <italic><tp:taxon-name><tp:taxon-name-part taxon-name-part-type="genus" reg="Photis">Photis</tp:taxon-name-part></tp:taxon-name></italic> species based on the enlarged male pereopod 6. Ethanol-preserved specimens retained brown specks of color.</p></tp:treatment-sec><tp:treatment-sec><!--Section generated to contain objects referenced in tp:taxon-treatment.--><fig id="F32" position="float" orientation="portrait"><object-id xmlns:xlink="http://www.w3.org/1999/xlink" content-type="doi" xlink:type="simple">10.3897/zookeys.1234.145826.figure32</object-id><object-id xmlns:xlink="http://www.w3.org/1999/xlink" content-type="arpha" xlink:type="simple">56F3A44B-EABC-56DC-A31E-2CF95F820E9C</object-id><label>Figure 32.</label><caption><p>Photographs of live specimens unless noted. <bold>A</bold><italic><tp:taxon-name><tp:taxon-name-part taxon-name-part-type="genus" reg="Konatopus">Konatopus</tp:taxon-name-part><tp:taxon-name-part taxon-name-part-type="species" reg="tridens">tridens</tp:taxon-name-part></tp:taxon-name></italic> sp. nov. <bold>B</bold><italic><tp:taxon-name><tp:taxon-name-part taxon-name-part-type="genus" reg="Variohos">Variohos</tp:taxon-name-part><tp:taxon-name-part taxon-name-part-type="species" reg="topianus">topianus</tp:taxon-name-part></tp:taxon-name></italic><bold>C</bold><italic><tp:taxon-name><tp:taxon-name-part taxon-name-part-type="genus" reg="Audulla">Audulla</tp:taxon-name-part><tp:taxon-name-part taxon-name-part-type="species" reg="chelifera">chelifera</tp:taxon-name-part></tp:taxon-name></italic> (ethanol-preserved specimen) <bold>D</bold><italic><tp:taxon-name><tp:taxon-name-part taxon-name-part-type="genus" reg="Latigammaropsis">Latigammaropsis</tp:taxon-name-part><tp:taxon-name-part taxon-name-part-type="species" reg="atlantica">atlantica</tp:taxon-name-part></tp:taxon-name></italic> (ethanol-preserved specimen) <bold>E</bold><italic><tp:taxon-name><tp:taxon-name-part taxon-name-part-type="genus" reg="Photis">Photis</tp:taxon-name-part><tp:taxon-name-part taxon-name-part-type="species" reg="butalus">butalus</tp:taxon-name-part></tp:taxon-name></italic> sp. nov. (ethanol-preserved specimen) <bold>F</bold><italic><tp:taxon-name><tp:taxon-name-part taxon-name-part-type="genus" reg="Photis">Photis</tp:taxon-name-part><tp:taxon-name-part taxon-name-part-type="species" reg="bulla">bulla</tp:taxon-name-part></tp:taxon-name></italic> sp. nov. <bold>G</bold><italic><tp:taxon-name><tp:taxon-name-part taxon-name-part-type="genus" reg="Photis">Photis</tp:taxon-name-part><tp:taxon-name-part taxon-name-part-type="species" reg="probolion">probolion</tp:taxon-name-part></tp:taxon-name></italic> sp. nov. <bold>H</bold><italic><tp:taxon-name><tp:taxon-name-part taxon-name-part-type="genus" reg="Photis">Photis</tp:taxon-name-part><tp:taxon-name-part taxon-name-part-type="species" reg="melanica">melanica</tp:taxon-name-part></tp:taxon-name></italic> (ethanol-preserved specimen). Scale bars: 1.0 mm.</p></caption><graphic xmlns:xlink="http://www.w3.org/1999/xlink" xlink:href="zookeys-1234-151_article-145826__-g032.jpg" position="float" orientation="portrait" xlink:type="simple" id="oo_1304913.jpg"><uri content-type="original_file" xlink:type="simple">https://binary.pensoft.net/fig/1304913</uri></graphic></fig></tp:treatment-sec></tp:taxon-treatment>
