# Supplementary material for: ﻿Caribbean Amphipoda (Crustacea) of Panama. Part IV: parvorder Caprellidira
Source: Zookeys. 2025 Apr 10;1234:151–205. doi: 10.3897/zookeys.1234.145826 (PMC12006821; doi:10.3897/zookeys.1234.145826)
Supplement: XML Treatment for Photis bulla [file zookeys.1234.145826-treatment24.xml]

<!DOCTYPE tp:taxon-treatment
  PUBLIC "-//TaxonX//DTD Taxonomic Treatment Publishing DTD v0 20100105//EN" "tax-treatment-NSO.dtd">
<tp:taxon-treatment xmlns:tp="http://www.plazi.org/taxpub"><tp:treatment-meta><kwd-group><label>Taxon classification</label><kwd>
                  <named-content content-type="kingdom">Animalia</named-content>
                </kwd><kwd>
                  <named-content content-type="order">Amphipoda</named-content>
                </kwd><kwd>
                  <named-content content-type="family">Photidae</named-content>
                </kwd></kwd-group><mixed-citation publication-type="journal"><person-group><name><surname>Sir</surname><given-names>Sally J.</given-names></name><name><surname>White</surname><given-names>Kristine N.</given-names></name></person-group><article-title>﻿Caribbean <tp:taxon-name><tp:taxon-name-part taxon-name-part-type="order">Amphipoda</tp:taxon-name-part></tp:taxon-name> (<tp:taxon-name><tp:taxon-name-part taxon-name-part-type="subphylum">Crustacea</tp:taxon-name-part></tp:taxon-name>) of Panama. Part IV: parvorder <tp:taxon-name><tp:taxon-name-part taxon-name-part-type="parvorder">Caprellidira</tp:taxon-name-part></tp:taxon-name></article-title><source>Zookeys</source><day>10</day><month>04</month><year>2025</year><volume>1234</volume><fpage>151</fpage><lpage>205</lpage><pub-id pub-id-type="doi">10.3897/zookeys.1234.145826</pub-id></mixed-citation></tp:treatment-meta><tp:nomenclature><label>﻿</label><tp:taxon-name>
                <object-id xmlns:xlink="http://www.w3.org/1999/xlink" content-type="arpha" xlink:type="simple">40FE8260-6BFB-5D29-856D-65C5B21A136B</object-id>
                <tp:taxon-name-part taxon-name-part-type="genus" reg="Photis">Photis</tp:taxon-name-part>
                <tp:taxon-name-part taxon-name-part-type="species" reg="bulla">bulla</tp:taxon-name-part>
                <object-id xmlns:xlink="http://www.w3.org/1999/xlink" content-type="zoobank" xlink:type="simple">https://zoobank.org/E0C60C56-2A5F-402C-B5C5-07CA6F32BF35</object-id>
              </tp:taxon-name><tp:taxon-status xmlns:xlink="http://www.w3.org/1999/xlink" xlink:type="simple">sp. nov.</tp:taxon-status><xref ref-type="fig" rid="F18">Figs 18</xref><xref ref-type="fig" rid="F19">, 19</xref><xref ref-type="fig" rid="F20">, 20</xref><xref ref-type="fig" rid="F32">, 32F</xref><tp:nomenclature-citation-list><tp:nomenclature-citation><tp:taxon-name>
                    <tp:taxon-name-part taxon-name-part-type="genus" reg="Photis">Photis</tp:taxon-name-part>
                  </tp:taxon-name><comment>sp. C: <xref ref-type="bibr" rid="B33">LeCroy 2000</xref>: 157, fig. 185.</comment></tp:nomenclature-citation></tp:nomenclature-citation-list></tp:nomenclature><tp:treatment-sec sec-type="type locality" id="SECID0ES6BG"><title>Type locality.</title><p>Bocas del Toro, Panama: Crawl Caye, <named-content xmlns:xlink="http://www.w3.org/1999/xlink" content-type="dwc:verbatimCoordinates" xlink:type="simple"><named-content content-type="geo-json" specific-use="{&#34;type&#34;:&#34;Point&#34;,&#34;coordinates&#34;:[-82.129000,9.247500]}" id="NCID0E26BG" xlink:type="simple">9.2475°N, 82.1290°W</named-content></named-content>, depth 1.5–3 m, among <italic><tp:taxon-name><tp:taxon-name-part taxon-name-part-type="genus" reg="Halimeda">Halimeda</tp:taxon-name-part></tp:taxon-name></italic>.</p></tp:treatment-sec><tp:treatment-sec sec-type="material" id="SECID0EIAAI"><title>Material examined.</title><p><bold><italic>Holotype</italic></bold>: Panama • 1 ♀, 2.4 mm; Bocas del Toro, Crawl Caye; <named-content xmlns:xlink="http://www.w3.org/1999/xlink" content-type="dwc:verbatimCoordinates" xlink:type="simple"><named-content content-type="geo-json" specific-use="{&#34;type&#34;:&#34;Point&#34;,&#34;coordinates&#34;:[-82.129000,9.247500]}" id="NCID0EWAAI" xlink:type="simple">9.2475°N, 82.1290°W</named-content></named-content>; depth 1.5–3 m, among coral rubble; 11 Aug 2021; K.N. White leg.; <named-content xmlns:xlink="http://www.w3.org/1999/xlink" content-type="dwc:institutional_code" xlink:title="Smithsonian Institution, U.S. National Museum of Natural History" xlink:href="http://grbio.org/institution/smithsonian-institution-national-museum-natural-history-0" xlink:type="simple">USNM</named-content> 1743963. <bold><italic>Paratype</italic></bold>: Panama • 1 ♂, 1.2 mm; Bocas del Toro, Crawl Caye; <named-content xmlns:xlink="http://www.w3.org/1999/xlink" content-type="dwc:verbatimCoordinates" xlink:type="simple"><named-content content-type="geo-json" specific-use="{&#34;type&#34;:&#34;Point&#34;,&#34;coordinates&#34;:[-82.143800,9.237600]}" id="NCID0EGBAI" xlink:type="simple">9.2376°N, 82.1438°W</named-content></named-content>; depth 5 m, among <italic><tp:taxon-name><tp:taxon-name-part taxon-name-part-type="genus" reg="Halimeda">Halimeda</tp:taxon-name-part></tp:taxon-name></italic>; 12 Aug 2021; K.N. White leg; <named-content xmlns:xlink="http://www.w3.org/1999/xlink" content-type="dwc:institutional_code" xlink:title="Smithsonian Institution, U.S. National Museum of Natural History" xlink:href="http://grbio.org/institution/smithsonian-institution-national-museum-natural-history-0" xlink:type="simple">USNM</named-content> 1743964. <bold><italic>Other material</italic></bold>: Panama • 2 ♀, 1.8–2.2 mm; Bocas del Toro, Crawl Caye; <named-content xmlns:xlink="http://www.w3.org/1999/xlink" content-type="dwc:verbatimCoordinates" xlink:type="simple"><named-content content-type="geo-json" specific-use="{&#34;type&#34;:&#34;Point&#34;,&#34;coordinates&#34;:[-82.143800,9.237600]}" id="NCID0E4BAI" xlink:type="simple">9.2376°N, 82.1438°W</named-content></named-content>; depth 4.6 m, among coral rubble; 11 Aug 2021; K.N. White leg.; <named-content xmlns:xlink="http://www.w3.org/1999/xlink" content-type="dwc:institutional_code" xlink:title="Smithsonian Institution, U.S. National Museum of Natural History" xlink:href="http://grbio.org/institution/smithsonian-institution-national-museum-natural-history-0" xlink:type="simple">USNM</named-content> 1743966 • 1 juvenile, 1.2 mm; Bocas del Toro, Crawl Caye; <named-content xmlns:xlink="http://www.w3.org/1999/xlink" content-type="dwc:verbatimCoordinates" xlink:type="simple"><named-content content-type="geo-json" specific-use="{&#34;type&#34;:&#34;Point&#34;,&#34;coordinates&#34;:[-82.129000,9.247500]}" id="NCID0EKCAI" xlink:type="simple">9.2475°N, 82.1290°W</named-content></named-content>; depth 5 m, among <italic><tp:taxon-name><tp:taxon-name-part taxon-name-part-type="genus" reg="Halimeda">Halimeda</tp:taxon-name-part></tp:taxon-name></italic>; 12 Aug 2021; K.N. White leg; <named-content xmlns:xlink="http://www.w3.org/1999/xlink" content-type="dwc:institutional_code" xlink:title="Smithsonian Institution, U.S. National Museum of Natural History" xlink:href="http://grbio.org/institution/smithsonian-institution-national-museum-natural-history-0" xlink:type="simple">USNM</named-content> 1743965.</p></tp:treatment-sec><tp:treatment-sec sec-type="diagnosis" id="SECID0E2CAI"><title>Diagnosis.</title><p>Head ocular lobe rounded distally. Coxae 1–4 ventral margins lined with long setae; coxa 1 anteroventral margin slightly produced with gap in marginal setae. Gnathopod 1 carpus slightly shorter than propodus in length, anterior margin subquadrate proximally. Gnathopod 2 propodus with stout robust seta at palmar angle, dactyl, flexor margin serrate. Pereopods 5–7 basis anterior margin with row of long submarginal plumose setae. Pereopods 6 and 7 propodus each with posterodistal cluster of setae surpassing length of dactylus. Uropod 3 inner ramus with minute spinule.</p><fig id="F18" position="float" orientation="portrait"><object-id xmlns:xlink="http://www.w3.org/1999/xlink" content-type="doi" xlink:type="simple">10.3897/zookeys.1234.145826.figure18</object-id><object-id xmlns:xlink="http://www.w3.org/1999/xlink" content-type="arpha" xlink:type="simple">2E1E7F9B-4F2E-5E5C-99BE-98A577E69F84</object-id><label>Figure 18.</label><caption><p><italic><tp:taxon-name><tp:taxon-name-part taxon-name-part-type="genus" reg="Photis">Photis</tp:taxon-name-part><tp:taxon-name-part taxon-name-part-type="species" reg="bulla">bulla</tp:taxon-name-part></tp:taxon-name></italic> sp. nov., female holotype, 2.4 mm, pereopod 5, habitus, gnathopod 1 medial, gnathopod 2 medial; male paratype, 1.2 mm, gnathopod 1 medial, gnathopod 2 medial. Scale bars: 0.5 mm.</p></caption><graphic xmlns:xlink="http://www.w3.org/1999/xlink" xlink:href="zookeys-1234-151_article-145826__-g018.jpg" position="float" orientation="portrait" xlink:type="simple" id="oo_1304898.jpg"><uri content-type="original_file" xlink:type="simple">https://binary.pensoft.net/fig/1304898</uri></graphic></fig></tp:treatment-sec><tp:treatment-sec sec-type="description" id="SECID0EYDAI"><title>Description.</title><p>(Female 2.4 mm). <bold><italic>Head</italic>.</bold> Head, ocular lobe rounded distally. Maxilliped, inner plate apical margin lined with plumose robust setae; outer plate with row of marginal sagittate-shaped robust setae and row of submarginal simple setae; palp 4-articulate, articles 1–3 inner margins lined long thin setae, article 4 with stout setae. Upper lip apically setose. Lower lip inner and outer lobes rounded, apically setose; outer lobe with few thick bifurcate setae. Maxilla 1 outer plate with four apical robust setae and four slender setae; inner plate with nine apical robust setae. Maxilla 2 inner plate outer margin lined with setae, submarginal row of long setae; outer plate apical margin lined with long plumose setae. Mandibles similar, molar small; palp tri-articulate, articles 2 and 3 with plumose setae.</p><fig id="F19" position="float" orientation="portrait"><object-id xmlns:xlink="http://www.w3.org/1999/xlink" content-type="doi" xlink:type="simple">10.3897/zookeys.1234.145826.figure19</object-id><object-id xmlns:xlink="http://www.w3.org/1999/xlink" content-type="arpha" xlink:type="simple">A1EECD97-EAC4-56B6-97AF-AA3560EC465B</object-id><label>Figure 19.</label><caption><p><italic><tp:taxon-name><tp:taxon-name-part taxon-name-part-type="genus" reg="Photis">Photis</tp:taxon-name-part><tp:taxon-name-part taxon-name-part-type="species" reg="bulla">bulla</tp:taxon-name-part></tp:taxon-name></italic> sp. nov., female holotype, 2.4 mm, uropod 1, uropod 2, uropod 3, pereopod 7, pereopod 3, pereopod 4; male paratype, 1.2 mm, telson. Scale bars: 0.5 mm.</p></caption><graphic xmlns:xlink="http://www.w3.org/1999/xlink" xlink:href="zookeys-1234-151_article-145826__-g019.jpg" position="float" orientation="portrait" xlink:type="simple" id="oo_1304899.jpg"><uri content-type="original_file" xlink:type="simple">https://binary.pensoft.net/fig/1304899</uri></graphic></fig><p><bold><italic>Pereon</italic>.</bold> Coxae 1–4 lined with long ventral setae; coxa 1 anteroventral margin slightly produced with gap in marginal setae. Gnathopod 1 subchelate; basis unexpanded, margins lined with long setae; carpus slightly shorter than propodus; propodus palm serrate with one robust seta at proximal margin; dactylus serrate. Gnathopod 2 similar to gnathopod 1 with deep palmer excavation just before robust seta at palmar angle. Pereopods 3 and 4 posterior margins of articles 2–4 lined with long plumose setae. Pereopod 5 basis length 1.2 × width; dactylus stout. Pereopods 5–7 basis with row of submarginal plumose setae. Pereopods 6 and 7 propodus each with posterodistal cluster of setae surpassing length of dactylus; dactylus with accessory claw.</p><fig id="F20" position="float" orientation="portrait"><object-id xmlns:xlink="http://www.w3.org/1999/xlink" content-type="doi" xlink:type="simple">10.3897/zookeys.1234.145826.figure20</object-id><object-id xmlns:xlink="http://www.w3.org/1999/xlink" content-type="arpha" xlink:type="simple">8F07A8DD-F043-509D-8BD9-CF7A100C8D37</object-id><label>Figure 20.</label><caption><p><italic><tp:taxon-name><tp:taxon-name-part taxon-name-part-type="genus" reg="Photis">Photis</tp:taxon-name-part><tp:taxon-name-part taxon-name-part-type="species" reg="bulla">bulla</tp:taxon-name-part></tp:taxon-name></italic> sp. nov., female holotype, 2.4 mm, upper lip, lower lip, mandible, maxilla 1, maxilla 2; male paratype, 1.2 mm, maxilliped. Scale bars: 0.5 mm.</p></caption><graphic xmlns:xlink="http://www.w3.org/1999/xlink" xlink:href="zookeys-1234-151_article-145826__-g020.jpg" position="float" orientation="portrait" xlink:type="simple" id="oo_1304900.jpg"><uri content-type="original_file" xlink:type="simple">https://binary.pensoft.net/fig/1304900</uri></graphic></fig><p><bold><italic>Pleon</italic>.</bold> Epimera 1–3 distal margins rounded. Uropod 1 peduncle subequal in length with inner ramus; inner ramus 1.1 × length of outer ramus, both rami with marginal and apical robust setae. Uropod 2 peduncle 1.1 × length to inner ramus, peduncle with two strong distomedial robust setae; inner ramus 1.3 × length of outer ramus, each ramus with one marginal robust seta and two or three apical robust setae. Uropod 3 peduncle 5.3 × length of inner ramus; inner ramus 0.3 × length of outer ramus, with small apical spinule; outer ramus bi-articulate, terminal article with many long setae. Telson apex rounded, subtriangular.</p><p><bold>Male</bold> (paratype 1.2 mm). Similar in all aspects to the female with the exception of the following: Gnathopod 1 propodus palm with excavation. Gnathopod 2 with process near insertion of dactylus. Pereopods 3, 5, and 7 missing. Pereopod 4 sparsely setose. Pereopod 6 lacking plumose setae on basis.</p></tp:treatment-sec><tp:treatment-sec sec-type="etymology" id="SECID0EEGAI"><title>Etymology.</title><p>After the Latin <italic>bulla</italic>, meaning knob, boss, stud, bubble and referring to the anteroventral projection on the anteroventral margin of coxa 1 of this species.</p></tp:treatment-sec><tp:treatment-sec sec-type="distribution" id="SECID0EUGAI"><title>Distribution.</title><p>U.S.A.: Florida: Hutchinson Island to the Florida Keys, Florida Bay to Perdido Key (<xref ref-type="bibr" rid="B33">LeCroy 2000</xref>); Panama: Bocas del Toro (present study).</p></tp:treatment-sec><tp:treatment-sec sec-type="ecology" id="SECID0E5GAI"><title>Ecology and remarks.</title><p>This species occurs among coral rubble and <italic><tp:taxon-name><tp:taxon-name-part taxon-name-part-type="genus" reg="Halimeda">Halimeda</tp:taxon-name-part></tp:taxon-name></italic> at depths of 1.5–3 m. Panamanian specimens agree closely with the description of <italic><tp:taxon-name><tp:taxon-name-part taxon-name-part-type="genus" reg="Photis">Photis</tp:taxon-name-part></tp:taxon-name></italic> sp. C of <xref ref-type="bibr" rid="B33">LeCroy (2000)</xref> with the exception of unequal rami on uropod 1 and a more rounded telson apex. Panamanian specimens have a small spinule on the inner ramus of uropod 3, which LeCroy noted as variable. <italic><tp:taxon-name><tp:taxon-name-part taxon-name-part-type="genus" reg="Photis">Photis</tp:taxon-name-part><tp:taxon-name-part taxon-name-part-type="species" reg="bulla">bulla</tp:taxon-name-part></tp:taxon-name></italic> sp. nov. most closely resembles <italic><tp:taxon-name><tp:taxon-name-part taxon-name-part-type="genus" reg="Photis">Photis</tp:taxon-name-part><tp:taxon-name-part taxon-name-part-type="species" reg="spinicarpa">spinicarpa</tp:taxon-name-part></tp:taxon-name></italic> Shoemaker, 1942 based on gnathopod 1 carpus subquadrate proximally, gnathopod 2 with stout seta at palmar angle, gnathopod 2 dactyl flexor margin serrate, and pereopod 5 basis anterior margin with plumose setae but can be distinguished based on the absence of robust setae on upper proximal margin of gnathopod 1 carpus, male gnathopod 2 basis and carpus without anterodistal process, and pereopod 3 merus unexpanded. <italic><tp:taxon-name><tp:taxon-name-part taxon-name-part-type="genus" reg="Photis">Photis</tp:taxon-name-part><tp:taxon-name-part taxon-name-part-type="species" reg="bulla">bulla</tp:taxon-name-part></tp:taxon-name> sp. nov.</italic> differs from <italic><tp:taxon-name><tp:taxon-name-part taxon-name-part-type="genus" reg="Photis">Photis</tp:taxon-name-part><tp:taxon-name-part taxon-name-part-type="species" reg="probolion">probolion</tp:taxon-name-part></tp:taxon-name></italic> sp. nov. in the following characters: coxa 1 with setae; male coxae 3 and 4 without stridulating ridges; female pereopod 5 with submarginal plumose setae; uropods 1 and 2 outer ramus with marginal setae. <italic><tp:taxon-name><tp:taxon-name-part taxon-name-part-type="genus" reg="Photis">Photis</tp:taxon-name-part><tp:taxon-name-part taxon-name-part-type="species" reg="bulla">bulla</tp:taxon-name-part></tp:taxon-name></italic> sp. nov. differs from all remaining described <italic><tp:taxon-name><tp:taxon-name-part taxon-name-part-type="genus" reg="Photis">Photis</tp:taxon-name-part></tp:taxon-name></italic> species in having coxa 1 anteroventral margin slightly produced with gap in marginal setae. Additionally, the new species differs from <italic><tp:taxon-name><tp:taxon-name-part taxon-name-part-type="genus" reg="Photis">Photis</tp:taxon-name-part><tp:taxon-name-part taxon-name-part-type="species" reg="melanica">melanica</tp:taxon-name-part></tp:taxon-name></italic> and <italic><tp:taxon-name><tp:taxon-name-part taxon-name-part-type="genus" reg="Photis">Photis</tp:taxon-name-part><tp:taxon-name-part taxon-name-part-type="species" reg="butalus">butalus</tp:taxon-name-part></tp:taxon-name></italic> sp. nov. in having a posterodistal cluster of setae surpassing length of dactylus on pereopods 6 and 7. Live specimens are a mottled purple-brown color with purple-brown stripes on distal ends of antennae.</p></tp:treatment-sec><tp:treatment-sec><!--Section generated to contain objects referenced in tp:taxon-treatment.--><fig id="F32" position="float" orientation="portrait"><object-id xmlns:xlink="http://www.w3.org/1999/xlink" content-type="doi" xlink:type="simple">10.3897/zookeys.1234.145826.figure32</object-id><object-id xmlns:xlink="http://www.w3.org/1999/xlink" content-type="arpha" xlink:type="simple">56F3A44B-EABC-56DC-A31E-2CF95F820E9C</object-id><label>Figure 32.</label><caption><p>Photographs of live specimens unless noted. <bold>A</bold><italic><tp:taxon-name><tp:taxon-name-part taxon-name-part-type="genus" reg="Konatopus">Konatopus</tp:taxon-name-part><tp:taxon-name-part taxon-name-part-type="species" reg="tridens">tridens</tp:taxon-name-part></tp:taxon-name></italic> sp. nov. <bold>B</bold><italic><tp:taxon-name><tp:taxon-name-part taxon-name-part-type="genus" reg="Variohos">Variohos</tp:taxon-name-part><tp:taxon-name-part taxon-name-part-type="species" reg="topianus">topianus</tp:taxon-name-part></tp:taxon-name></italic><bold>C</bold><italic><tp:taxon-name><tp:taxon-name-part taxon-name-part-type="genus" reg="Audulla">Audulla</tp:taxon-name-part><tp:taxon-name-part taxon-name-part-type="species" reg="chelifera">chelifera</tp:taxon-name-part></tp:taxon-name></italic> (ethanol-preserved specimen) <bold>D</bold><italic><tp:taxon-name><tp:taxon-name-part taxon-name-part-type="genus" reg="Latigammaropsis">Latigammaropsis</tp:taxon-name-part><tp:taxon-name-part taxon-name-part-type="species" reg="atlantica">atlantica</tp:taxon-name-part></tp:taxon-name></italic> (ethanol-preserved specimen) <bold>E</bold><italic><tp:taxon-name><tp:taxon-name-part taxon-name-part-type="genus" reg="Photis">Photis</tp:taxon-name-part><tp:taxon-name-part taxon-name-part-type="species" reg="butalus">butalus</tp:taxon-name-part></tp:taxon-name></italic> sp. nov. (ethanol-preserved specimen) <bold>F</bold><italic><tp:taxon-name><tp:taxon-name-part taxon-name-part-type="genus" reg="Photis">Photis</tp:taxon-name-part><tp:taxon-name-part taxon-name-part-type="species" reg="bulla">bulla</tp:taxon-name-part></tp:taxon-name></italic> sp. nov. <bold>G</bold><italic><tp:taxon-name><tp:taxon-name-part taxon-name-part-type="genus" reg="Photis">Photis</tp:taxon-name-part><tp:taxon-name-part taxon-name-part-type="species" reg="probolion">probolion</tp:taxon-name-part></tp:taxon-name></italic> sp. nov. <bold>H</bold><italic><tp:taxon-name><tp:taxon-name-part taxon-name-part-type="genus" reg="Photis">Photis</tp:taxon-name-part><tp:taxon-name-part taxon-name-part-type="species" reg="melanica">melanica</tp:taxon-name-part></tp:taxon-name></italic> (ethanol-preserved specimen). Scale bars: 1.0 mm.</p></caption><graphic xmlns:xlink="http://www.w3.org/1999/xlink" xlink:href="zookeys-1234-151_article-145826__-g032.jpg" position="float" orientation="portrait" xlink:type="simple" id="oo_1304913.jpg"><uri content-type="original_file" xlink:type="simple">https://binary.pensoft.net/fig/1304913</uri></graphic></fig></tp:treatment-sec><ref-list><ref id="B33"><mixed-citation xmlns:xlink="http://www.w3.org/1999/xlink" xlink:type="simple"><person-group><name name-style="western"><surname>LeCroy</surname><given-names>SE</given-names></name></person-group> (<year>2000</year>) An Illustrated Identification Guide to The Nearshore Marine and Estuarine Gammaridean <tp:taxon-name><tp:taxon-name-part taxon-name-part-type="order">Amphipoda</tp:taxon-name-part></tp:taxon-name> of Florida Volume 1: Families <tp:taxon-name><tp:taxon-name-part taxon-name-part-type="family">Gammaridae</tp:taxon-name-part></tp:taxon-name>, <tp:taxon-name><tp:taxon-name-part taxon-name-part-type="family">Hadziidae</tp:taxon-name-part></tp:taxon-name>, <tp:taxon-name><tp:taxon-name-part taxon-name-part-type="family">Isaeidae</tp:taxon-name-part></tp:taxon-name>, <tp:taxon-name><tp:taxon-name-part taxon-name-part-type="family">Melitidae</tp:taxon-name-part></tp:taxon-name>, and <tp:taxon-name><tp:taxon-name-part taxon-name-part-type="family">Oedicerotidae</tp:taxon-name-part></tp:taxon-name>. Florida Department of Environmental Protection Annual Report Contract No. WM724 1: 1–195.</mixed-citation></ref></ref-list></tp:taxon-treatment>
