# Supplementary material for: ﻿Caribbean Amphipoda (Crustacea) of Panama. Part IV: parvorder Caprellidira
Source: Zookeys. 2025 Apr 10;1234:151–205. doi: 10.3897/zookeys.1234.145826 (PMC12006821; doi:10.3897/zookeys.1234.145826)
Supplement: XML Treatment for Photis probolion [file zookeys.1234.145826-treatment25.xml]

<!DOCTYPE tp:taxon-treatment
  PUBLIC "-//TaxonX//DTD Taxonomic Treatment Publishing DTD v0 20100105//EN" "tax-treatment-NSO.dtd">
<tp:taxon-treatment xmlns:tp="http://www.plazi.org/taxpub"><tp:treatment-meta><kwd-group><label>Taxon classification</label><kwd>
                  <named-content content-type="kingdom">Animalia</named-content>
                </kwd><kwd>
                  <named-content content-type="order">Amphipoda</named-content>
                </kwd><kwd>
                  <named-content content-type="family">Photidae</named-content>
                </kwd></kwd-group><mixed-citation publication-type="journal"><person-group><name><surname>Sir</surname><given-names>Sally J.</given-names></name><name><surname>White</surname><given-names>Kristine N.</given-names></name></person-group><article-title>﻿Caribbean <tp:taxon-name><tp:taxon-name-part taxon-name-part-type="order">Amphipoda</tp:taxon-name-part></tp:taxon-name> (<tp:taxon-name><tp:taxon-name-part taxon-name-part-type="subphylum">Crustacea</tp:taxon-name-part></tp:taxon-name>) of Panama. Part IV: parvorder <tp:taxon-name><tp:taxon-name-part taxon-name-part-type="parvorder">Caprellidira</tp:taxon-name-part></tp:taxon-name></article-title><source>Zookeys</source><day>10</day><month>04</month><year>2025</year><volume>1234</volume><fpage>151</fpage><lpage>205</lpage><pub-id pub-id-type="doi">10.3897/zookeys.1234.145826</pub-id></mixed-citation></tp:treatment-meta><tp:nomenclature><label>﻿</label><tp:taxon-name>
                <object-id xmlns:xlink="http://www.w3.org/1999/xlink" content-type="arpha" xlink:type="simple">3B09027D-02D2-55A7-8E8C-7646A224CF88</object-id>
                <tp:taxon-name-part taxon-name-part-type="genus" reg="Photis">Photis</tp:taxon-name-part>
                <tp:taxon-name-part taxon-name-part-type="species" reg="probolion">probolion</tp:taxon-name-part>
                <object-id xmlns:xlink="http://www.w3.org/1999/xlink" content-type="zoobank" xlink:type="simple">https://zoobank.org/7428F59B-F31A-49AA-B069-60CEC6B3C3AF</object-id>
              </tp:taxon-name><tp:taxon-status xmlns:xlink="http://www.w3.org/1999/xlink" xlink:type="simple">sp. nov.</tp:taxon-status><xref ref-type="fig" rid="F21">Figs 21</xref><xref ref-type="fig" rid="F22">, 22</xref><xref ref-type="fig" rid="F23">, 23</xref><xref ref-type="fig" rid="F32">, 32G</xref><tp:nomenclature-citation-list><tp:nomenclature-citation><tp:taxon-name>
                    <tp:taxon-name-part taxon-name-part-type="genus" reg="Photis">Photis</tp:taxon-name-part>
                  </tp:taxon-name><comment>sp. D: <xref ref-type="bibr" rid="B33">LeCroy 2000</xref>: 158, fig. 193.</comment></tp:nomenclature-citation></tp:nomenclature-citation-list></tp:nomenclature><tp:treatment-sec sec-type="type locality" id="SECID0ETMAI"><title>Type locality.</title><p>Bocas del Toro, Panama: Crawl Caye, <named-content xmlns:xlink="http://www.w3.org/1999/xlink" content-type="dwc:verbatimCoordinates" xlink:type="simple"><named-content content-type="geo-json" specific-use="{&#34;type&#34;:&#34;Point&#34;,&#34;coordinates&#34;:[-82.131800,9.250200]}" id="NCID0E3MAI" xlink:type="simple">9.2502°N, 82.1318°W</named-content></named-content>, depth 5–13 m, among coral rubble.</p></tp:treatment-sec><tp:treatment-sec sec-type="material" id="SECID0EBNAI"><title>Material examined.</title><p><bold><italic>Holotype</italic></bold>: Panama • 1 ♂, 1.4 mm; Bocas del Toro, Crawl Caye; <named-content xmlns:xlink="http://www.w3.org/1999/xlink" content-type="dwc:verbatimCoordinates" xlink:type="simple"><named-content content-type="geo-json" specific-use="{&#34;type&#34;:&#34;Point&#34;,&#34;coordinates&#34;:[-82.131800,9.250200]}" id="NCID0EPNAI" xlink:type="simple">9.2502°N, 82.1318°W</named-content></named-content>; depth 10–13 m, among coral rubble; 29 June 2023; K.N. White leg; <named-content xmlns:xlink="http://www.w3.org/1999/xlink" content-type="dwc:institutional_code" xlink:title="Smithsonian Institution, U.S. National Museum of Natural History" xlink:href="http://grbio.org/institution/smithsonian-institution-national-museum-natural-history-0" xlink:type="simple">USNM</named-content> 1743967. <bold><italic>Paratypes</italic></bold>: Panama • 1 ♂, 1.6 mm; same station data as for preceding; <named-content xmlns:xlink="http://www.w3.org/1999/xlink" content-type="dwc:institutional_code" xlink:title="Smithsonian Institution, U.S. National Museum of Natural History" xlink:href="http://grbio.org/institution/smithsonian-institution-national-museum-natural-history-0" xlink:type="simple">USNM</named-content> 1743968 • 1 ♀, 1.68 mm; same station data as for preceding; <named-content xmlns:xlink="http://www.w3.org/1999/xlink" content-type="dwc:institutional_code" xlink:title="Smithsonian Institution, U.S. National Museum of Natural History" xlink:href="http://grbio.org/institution/smithsonian-institution-national-museum-natural-history-0" xlink:type="simple">USNM</named-content> 1743969. <bold><italic>Other material</italic></bold>: Panama • 5 ♂, 2 ♀; same station data as for preceding; <named-content xmlns:xlink="http://www.w3.org/1999/xlink" content-type="dwc:institutional_code" xlink:title="Smithsonian Institution, U.S. National Museum of Natural History" xlink:href="http://grbio.org/institution/smithsonian-institution-national-museum-natural-history-0" xlink:type="simple">USNM</named-content> 1743971 • 2 ♂, 4 ♀; Bocas del Toro, Crawl Caye; <named-content xmlns:xlink="http://www.w3.org/1999/xlink" content-type="dwc:verbatimCoordinates" xlink:type="simple"><named-content content-type="geo-json" specific-use="{&#34;type&#34;:&#34;Point&#34;,&#34;coordinates&#34;:[-82.131800,9.250200]}" id="NCID0EROAI" xlink:type="simple">9.2502°N, 82.1318°W</named-content></named-content>; depth 5 m, among coral rubble; 29 June 2023; K.N. White leg; <named-content xmlns:xlink="http://www.w3.org/1999/xlink" content-type="dwc:institutional_code" xlink:title="Smithsonian Institution, U.S. National Museum of Natural History" xlink:href="http://grbio.org/institution/smithsonian-institution-national-museum-natural-history-0" xlink:type="simple">USNM</named-content> 1743970.</p></tp:treatment-sec><tp:treatment-sec sec-type="diagnosis" id="SECID0E2OAI"><title>Diagnosis.</title><p>Male coxa 1 anteroventral angle rounded, without setae. Male gnathopod 2 basis with large anterodistal lobe, lined with stridulating ridges; propodus process at palmar angle long, slender, curved. Male coxae 3 and 4 with stridulating ridges. Uropods 1–3 rami without marginal robust setae. Uropod 3 inner ramus lanceolate, inner ramus 0.2 × length of outer ramus, outer ramus, bi-articulate, article 2 with at least one apical seta.</p><fig id="F21" position="float" orientation="portrait"><object-id xmlns:xlink="http://www.w3.org/1999/xlink" content-type="doi" xlink:type="simple">10.3897/zookeys.1234.145826.figure21</object-id><object-id xmlns:xlink="http://www.w3.org/1999/xlink" content-type="arpha" xlink:type="simple">E1179121-3684-55BB-84D0-8BBC6296FA76</object-id><label>Figure 21.</label><caption><p><italic><tp:taxon-name><tp:taxon-name-part taxon-name-part-type="genus" reg="Photis">Photis</tp:taxon-name-part><tp:taxon-name-part taxon-name-part-type="species" reg="probolion">probolion</tp:taxon-name-part></tp:taxon-name></italic> sp. nov., male holotype, 1.4 mm, habitus, coxa 1, gnathopod 1 medial, gnathopod 2 medial, uropod 1, uropod 2, uropod 3; female paratype, 1.7 mm, telson, coxa 1. Scale bars: 0.5 mm.</p></caption><graphic xmlns:xlink="http://www.w3.org/1999/xlink" xlink:href="zookeys-1234-151_article-145826__-g021.jpg" position="float" orientation="portrait" xlink:type="simple" id="oo_1304901.jpg"><uri content-type="original_file" xlink:type="simple">https://binary.pensoft.net/fig/1304901</uri></graphic></fig></tp:treatment-sec><tp:treatment-sec sec-type="description" id="SECID0EYPAI"><title>Description.</title><p><bold>Male</bold> (holotype, 1.7 mm). <italic>Head</italic>. Eyes round, circle of dark ommatidia surrounded by light ommatidia, touching anterior margin of ocular lobe. Antenna 1 broken; peduncle article 2 2.3 × length of article 1. Antenna 2 flagellum 7-articulate. Maxilliped inner plate apical margin with two rows of plumose setae; outer plate with four robust setae, lined with submarginal setae; palp 4-articulate. Lower lip inner and outer lobes rounded, lined with fine setae. Maxilla 1 inner plate small with one apical seta; outer plate with eight bifurcate robust setae; palp bi-articulate with three apical robust setae and two marginal setae. Maxilla 2 outer plate with eight apical setae; inner plate with five apical and five marginal setae. Mandibles similar, incisors dentate; palp tri-articulate, articles 2 and 3 setose, with some plumose setae. Upper lip rounded with indentation, apically setose on either side of indentation.</p><fig id="F22" position="float" orientation="portrait"><object-id xmlns:xlink="http://www.w3.org/1999/xlink" content-type="doi" xlink:type="simple">10.3897/zookeys.1234.145826.figure22</object-id><object-id xmlns:xlink="http://www.w3.org/1999/xlink" content-type="arpha" xlink:type="simple">6E13D9E9-F862-5421-9B9D-FEF8E3375223</object-id><label>Figure 22.</label><caption><p><italic><tp:taxon-name><tp:taxon-name-part taxon-name-part-type="genus" reg="Photis">Photis</tp:taxon-name-part><tp:taxon-name-part taxon-name-part-type="species" reg="probolion">probolion</tp:taxon-name-part></tp:taxon-name></italic> sp. nov., female paratype, 1.7 mm, pereopod 4, gnathopod 2 medial; male paratype “w”, 1.6 mm, pereopod 4. Scale bars: 0.5 mm.</p></caption><graphic xmlns:xlink="http://www.w3.org/1999/xlink" xlink:href="zookeys-1234-151_article-145826__-g022.jpg" position="float" orientation="portrait" xlink:type="simple" id="oo_1304902.jpg"><uri content-type="original_file" xlink:type="simple">https://binary.pensoft.net/fig/1304902</uri></graphic></fig><p><bold><italic>Pereon.</italic></bold> Coxae sparsely setose, setae short; coxae 1–4 longer than wide; coxae 3–4 with stridulating ridges. Gnathopod 1 subchelate; basis unexpanded, margins with tufts of long setae; carpus 0.1× length of propodus; propodus palm serrate, lacking robust setae; dactylus minutely serrate. Gnathopod 2 basis with large anterodistal lobe, lined with stridulating ridges; propodus process at palmar angle long, slender, curved. Pereopod 3 merus minutely expanded anteriorly. Pereopod 4 anterodistal margin of carpus with pointed projection, with few setae. Pereopods 5–7 bases rounded, narrowing sequentially. Pereopod 7 significantly longer than pereopods 5 and 6.</p><fig id="F23" position="float" orientation="portrait"><object-id xmlns:xlink="http://www.w3.org/1999/xlink" content-type="doi" xlink:type="simple">10.3897/zookeys.1234.145826.figure23</object-id><object-id xmlns:xlink="http://www.w3.org/1999/xlink" content-type="arpha" xlink:type="simple">768F386E-6F8C-5983-B1CF-89A482E7FB68</object-id><label>Figure 23.</label><caption><p><italic><tp:taxon-name><tp:taxon-name-part taxon-name-part-type="genus" reg="Photis">Photis</tp:taxon-name-part><tp:taxon-name-part taxon-name-part-type="species" reg="probolion">probolion</tp:taxon-name-part></tp:taxon-name></italic> sp. nov., male holotype, 1.4 mm, upper lip, lower lip, right mandible, maxilla 1, maxilla 2; female paratype, 1.7 mm, maxilliped. Scale bars: 0.5 mm.</p></caption><graphic xmlns:xlink="http://www.w3.org/1999/xlink" xlink:href="zookeys-1234-151_article-145826__-g023.jpg" position="float" orientation="portrait" xlink:type="simple" id="oo_1304903.jpg"><uri content-type="original_file" xlink:type="simple">https://binary.pensoft.net/fig/1304903</uri></graphic></fig><p><bold><italic>Pleon.</italic></bold> Epimeron 3 posteroventral corner subquadrate without notch. Uropod 1 peduncle with one distal robust seta, 1.3 × length of inner ramus; inner ramus 1.3 × length of outer ramus, rami lined with minute setules, lacking robust setae. Uropod 2 peduncle 0.8 × length of inner ramus, with one distal robust seta; inner ramus 1.2 × length of outer ramus, lined with minute setules, lacking robust setae. Uropod 3 peduncle 2.0 × length of inner ramus with one apical seta; inner ramus lanceolate, 0.2 × length of outer ramus, bare; outer ramus bi-articulate, article 2 with two apical setae.</p><p><bold>Male</bold> (paratype, 1.6 mm). <italic>Head.</italic> Antenna 1 shorter than antenna 2, distal margins with sparse, long setae, flagellum tri-articulate, terminal article minute. Antenna 2 flagellum 4-articulate, terminal article minute. <italic>Pleon.</italic> Telson entire, apex subtriangular, with two setae, lateral margins with subacute points.</p><p><bold>Female</bold> (paratype, 1.7 mm). Similar in all aspects to the male with the exception of the following: antenna 1 5-articulate; antenna 2 8-articulate; coxae without stridulating ridges; coxa 1 ventral margin with few short setae; gnathopod 2 basis anterodistal margin unexpanded, without lobe; propodus with reduced distal thumb, lacking triangular process near insertion of dactylus; pereopod 4 basis anterior and posterior margins with long plumose setae, anterodistal margin of carpus without pointed projection.</p></tp:treatment-sec><tp:treatment-sec sec-type="etymology" id="SECID0EMSAI"><title>Etymology.</title><p>After the Latin <italic>probolos</italic>, meaning any projecting or jutting object or prominence and referring to large anterodistal lobe on the basis of the gnathopod 2 of males of this species.</p></tp:treatment-sec><tp:treatment-sec sec-type="distribution" id="SECID0EUSAI"><title>Distribution.</title><p>U.S.A.: Florida: Biscayne Bay, Florida Bay (<xref ref-type="bibr" rid="B33">LeCroy 2000</xref>); Panama: Bocas del Toro (present study).</p></tp:treatment-sec><tp:treatment-sec sec-type="ecology" id="SECID0E5SAI"><title>Ecology and remarks.</title><p>This species occurs among coral rubble at depths of 1.6–13 m. Panamanian specimens closely resemble <italic><tp:taxon-name><tp:taxon-name-part taxon-name-part-type="genus" reg="Photis">Photis</tp:taxon-name-part></tp:taxon-name></italic> sp. D LeCroy, 2000 with the exception of male gnathopod 2 propodus having a small, rounded process near palmar angle and a smaller thumb at palmar angle, which is most likely due to the small size of the Panamanian specimens. <italic><tp:taxon-name><tp:taxon-name-part taxon-name-part-type="genus" reg="Photis">Photis</tp:taxon-name-part><tp:taxon-name-part taxon-name-part-type="species" reg="probolion">probolion</tp:taxon-name-part></tp:taxon-name></italic> sp. nov. most closely resembles <italic><tp:taxon-name><tp:taxon-name-part taxon-name-part-type="genus" reg="Photis">Photis</tp:taxon-name-part><tp:taxon-name-part taxon-name-part-type="species" reg="longicaudata">longicaudata</tp:taxon-name-part></tp:taxon-name></italic> (Bate &amp; Westwood, 1862) and <italic><tp:taxon-name><tp:taxon-name-part taxon-name-part-type="genus" reg="Photis">Photis</tp:taxon-name-part><tp:taxon-name-part taxon-name-part-type="species" reg="bronca">bronca</tp:taxon-name-part></tp:taxon-name></italic><xref ref-type="bibr" rid="B25">Jung et al., 2019</xref> in sharing the rounded anteroventral angle on coxa 1 and the large anterodistal lobe with stridulating ridges on gnathopod 2 basis. The new species differs from <italic><tp:taxon-name><tp:taxon-name-part taxon-name-part-type="genus" reg="Photis">P.</tp:taxon-name-part><tp:taxon-name-part taxon-name-part-type="species" reg="longicaudata">longicaudata</tp:taxon-name-part></tp:taxon-name></italic> in having stridulating ridges on male coxa 4 and in lacking robust setae on uropods 1 and 2 outer rami. The new species differs from <italic><tp:taxon-name><tp:taxon-name-part taxon-name-part-type="genus" reg="Photis">P.</tp:taxon-name-part><tp:taxon-name-part taxon-name-part-type="species" reg="bronca">bronca</tp:taxon-name-part></tp:taxon-name></italic> in lacking setae on coxa 1 and in having uropod 3 peduncle shorter than the inner ramus (vs peduncle longer than inner ramus). <italic><tp:taxon-name><tp:taxon-name-part taxon-name-part-type="genus" reg="Photis">Photis</tp:taxon-name-part><tp:taxon-name-part taxon-name-part-type="species" reg="probolion">probolion</tp:taxon-name-part></tp:taxon-name></italic> sp. nov. can be easily distinguished from all other described <tp:taxon-name><tp:taxon-name-part taxon-name-part-type="genus" reg="Photis">Photis</tp:taxon-name-part></tp:taxon-name> species in having a large anterodistal lobe lined with stridulating ridges on the male gnathopod 2 basis, the general shape of the gnathopod 2 propodus, stridulating ridges on male coxae 3 and 4, and in lacking marginal robust setae on uropods 1–3 rami. Live specimens are white, sometimes with faint brown stripes and pink markings, especially on the antennae.</p></tp:treatment-sec><tp:treatment-sec><!--Section generated to contain objects referenced in tp:taxon-treatment.--><fig id="F32" position="float" orientation="portrait"><object-id xmlns:xlink="http://www.w3.org/1999/xlink" content-type="doi" xlink:type="simple">10.3897/zookeys.1234.145826.figure32</object-id><object-id xmlns:xlink="http://www.w3.org/1999/xlink" content-type="arpha" xlink:type="simple">56F3A44B-EABC-56DC-A31E-2CF95F820E9C</object-id><label>Figure 32.</label><caption><p>Photographs of live specimens unless noted. <bold>A</bold><italic><tp:taxon-name><tp:taxon-name-part taxon-name-part-type="genus" reg="Konatopus">Konatopus</tp:taxon-name-part><tp:taxon-name-part taxon-name-part-type="species" reg="tridens">tridens</tp:taxon-name-part></tp:taxon-name></italic> sp. nov. <bold>B</bold><italic><tp:taxon-name><tp:taxon-name-part taxon-name-part-type="genus" reg="Variohos">Variohos</tp:taxon-name-part><tp:taxon-name-part taxon-name-part-type="species" reg="topianus">topianus</tp:taxon-name-part></tp:taxon-name></italic><bold>C</bold><italic><tp:taxon-name><tp:taxon-name-part taxon-name-part-type="genus" reg="Audulla">Audulla</tp:taxon-name-part><tp:taxon-name-part taxon-name-part-type="species" reg="chelifera">chelifera</tp:taxon-name-part></tp:taxon-name></italic> (ethanol-preserved specimen) <bold>D</bold><italic><tp:taxon-name><tp:taxon-name-part taxon-name-part-type="genus" reg="Latigammaropsis">Latigammaropsis</tp:taxon-name-part><tp:taxon-name-part taxon-name-part-type="species" reg="atlantica">atlantica</tp:taxon-name-part></tp:taxon-name></italic> (ethanol-preserved specimen) <bold>E</bold><italic><tp:taxon-name><tp:taxon-name-part taxon-name-part-type="genus" reg="Photis">Photis</tp:taxon-name-part><tp:taxon-name-part taxon-name-part-type="species" reg="butalus">butalus</tp:taxon-name-part></tp:taxon-name></italic> sp. nov. (ethanol-preserved specimen) <bold>F</bold><italic><tp:taxon-name><tp:taxon-name-part taxon-name-part-type="genus" reg="Photis">Photis</tp:taxon-name-part><tp:taxon-name-part taxon-name-part-type="species" reg="bulla">bulla</tp:taxon-name-part></tp:taxon-name></italic> sp. nov. <bold>G</bold><italic><tp:taxon-name><tp:taxon-name-part taxon-name-part-type="genus" reg="Photis">Photis</tp:taxon-name-part><tp:taxon-name-part taxon-name-part-type="species" reg="probolion">probolion</tp:taxon-name-part></tp:taxon-name></italic> sp. nov. <bold>H</bold><italic><tp:taxon-name><tp:taxon-name-part taxon-name-part-type="genus" reg="Photis">Photis</tp:taxon-name-part><tp:taxon-name-part taxon-name-part-type="species" reg="melanica">melanica</tp:taxon-name-part></tp:taxon-name></italic> (ethanol-preserved specimen). Scale bars: 1.0 mm.</p></caption><graphic xmlns:xlink="http://www.w3.org/1999/xlink" xlink:href="zookeys-1234-151_article-145826__-g032.jpg" position="float" orientation="portrait" xlink:type="simple" id="oo_1304913.jpg"><uri content-type="original_file" xlink:type="simple">https://binary.pensoft.net/fig/1304913</uri></graphic></fig></tp:treatment-sec><ref-list><ref id="B33"><mixed-citation xmlns:xlink="http://www.w3.org/1999/xlink" xlink:type="simple"><person-group><name name-style="western"><surname>LeCroy</surname><given-names>SE</given-names></name></person-group> (<year>2000</year>) An Illustrated Identification Guide to The Nearshore Marine and Estuarine Gammaridean <tp:taxon-name><tp:taxon-name-part taxon-name-part-type="order">Amphipoda</tp:taxon-name-part></tp:taxon-name> of Florida Volume 1: Families <tp:taxon-name><tp:taxon-name-part taxon-name-part-type="family">Gammaridae</tp:taxon-name-part></tp:taxon-name>, <tp:taxon-name><tp:taxon-name-part taxon-name-part-type="family">Hadziidae</tp:taxon-name-part></tp:taxon-name>, <tp:taxon-name><tp:taxon-name-part taxon-name-part-type="family">Isaeidae</tp:taxon-name-part></tp:taxon-name>, <tp:taxon-name><tp:taxon-name-part taxon-name-part-type="family">Melitidae</tp:taxon-name-part></tp:taxon-name>, and <tp:taxon-name><tp:taxon-name-part taxon-name-part-type="family">Oedicerotidae</tp:taxon-name-part></tp:taxon-name>. Florida Department of Environmental Protection Annual Report Contract No. WM724 1: 1–195.</mixed-citation></ref><ref id="B25"><mixed-citation xmlns:xlink="http://www.w3.org/1999/xlink" xlink:type="simple"><person-group><name name-style="western"><surname>Jung</surname><given-names>TW</given-names></name><name name-style="western"><surname>Coleman</surname><given-names>CO</given-names></name><name name-style="western"><surname>Yoon</surname><given-names>SM</given-names></name></person-group> (<year>2019</year>) <article-title>Taxonomic study on the photid amphipods (<tp:taxon-name><tp:taxon-name-part taxon-name-part-type="suborder">Senticaudata</tp:taxon-name-part></tp:taxon-name>, Corophiida, <tp:taxon-name><tp:taxon-name-part taxon-name-part-type="superfamily">Photoidea</tp:taxon-name-part></tp:taxon-name>, <tp:taxon-name><tp:taxon-name-part taxon-name-part-type="family">Photidae</tp:taxon-name-part></tp:taxon-name>) from Korean waters, with descriptions of a new genus and seven new species.</article-title><source>ZooKeys</source><volume>886</volume>: <fpage>1</fpage>–<lpage>59</lpage>. <ext-link xlink:href="10.3897/zookeys.886.38511" ext-link-type="doi" xlink:type="simple">https://doi.org/10.3897/zookeys.886.38511</ext-link></mixed-citation></ref></ref-list></tp:taxon-treatment>
