# Supplementary material for: ﻿Caribbean Amphipoda (Crustacea) of Panama. Part IV: parvorder Caprellidira
Source: Zookeys. 2025 Apr 10;1234:151–205. doi: 10.3897/zookeys.1234.145826 (PMC12006821; doi:10.3897/zookeys.1234.145826)
Supplement: XML Treatment for Posophotis seri [file zookeys.1234.145826-treatment28.xml]

<!DOCTYPE tp:taxon-treatment
  PUBLIC "-//TaxonX//DTD Taxonomic Treatment Publishing DTD v0 20100105//EN" "tax-treatment-NSO.dtd">
<tp:taxon-treatment xmlns:tp="http://www.plazi.org/taxpub"><tp:treatment-meta><kwd-group><label>Taxon classification</label><kwd>
                  <named-content content-type="kingdom">Animalia</named-content>
                </kwd><kwd>
                  <named-content content-type="order">Amphipoda</named-content>
                </kwd><kwd>
                  <named-content content-type="family">Photidae</named-content>
                </kwd></kwd-group><mixed-citation publication-type="journal"><person-group><name><surname>Sir</surname><given-names>Sally J.</given-names></name><name><surname>White</surname><given-names>Kristine N.</given-names></name></person-group><article-title>﻿Caribbean <tp:taxon-name><tp:taxon-name-part taxon-name-part-type="order">Amphipoda</tp:taxon-name-part></tp:taxon-name> (<tp:taxon-name><tp:taxon-name-part taxon-name-part-type="subphylum">Crustacea</tp:taxon-name-part></tp:taxon-name>) of Panama. Part IV: parvorder <tp:taxon-name><tp:taxon-name-part taxon-name-part-type="parvorder">Caprellidira</tp:taxon-name-part></tp:taxon-name></article-title><source>Zookeys</source><day>10</day><month>04</month><year>2025</year><volume>1234</volume><fpage>151</fpage><lpage>205</lpage><pub-id pub-id-type="doi">10.3897/zookeys.1234.145826</pub-id></mixed-citation></tp:treatment-meta><tp:nomenclature><label>﻿</label><tp:taxon-name>
                <object-id xmlns:xlink="http://www.w3.org/1999/xlink" content-type="arpha" xlink:type="simple">89F97D3E-555D-50CB-8BD3-0BB307D09EAA</object-id>
                <tp:taxon-name-part taxon-name-part-type="genus" reg="Posophotis">Posophotis</tp:taxon-name-part>
                <tp:taxon-name-part taxon-name-part-type="species" reg="seri">seri</tp:taxon-name-part>
              </tp:taxon-name><tp:taxon-authority>Barnard, 1979</tp:taxon-authority><xref ref-type="fig" rid="F25">Figs 25</xref><xref ref-type="fig" rid="F33">, 33A</xref><tp:nomenclature-citation-list><tp:nomenclature-citation><tp:taxon-name>
                    <tp:taxon-name-part taxon-name-part-type="genus" reg="Posophotis">Posophotis</tp:taxon-name-part>
                    <tp:taxon-name-part taxon-name-part-type="species" reg="seri">seri</tp:taxon-name-part>
                  </tp:taxon-name><comment>Barnard, 1979: 31–34, figs 11, 12.</comment></tp:nomenclature-citation></tp:nomenclature-citation-list></tp:nomenclature><tp:treatment-sec sec-type="material" id="SECID0EG5AI"><title>Material examined.</title><p>Panama • 2.3–4.7 mm • 2 ♀; Bocas del Toro, Bocas del Drago, <named-content xmlns:xlink="http://www.w3.org/1999/xlink" content-type="dwc:verbatimCoordinates" xlink:type="simple"><named-content content-type="geo-json" specific-use="{&#34;type&#34;:&#34;Point&#34;,&#34;coordinates&#34;:[-82.337500,9.418000]}" id="NCID0EP5AI" xlink:type="simple">9.4180°N, 82.3375°W</named-content></named-content>, depth 2.4 m, among red algae; 9 Aug 2021; K.N. White leg.; <named-content xmlns:xlink="http://www.w3.org/1999/xlink" content-type="dwc:institutional_code" xlink:title="Smithsonian Institution, U.S. National Museum of Natural History" xlink:href="http://grbio.org/institution/smithsonian-institution-national-museum-natural-history-0" xlink:type="simple">USNM</named-content> 1743972.</p></tp:treatment-sec><tp:treatment-sec sec-type="diagnosis" id="SECID0EZ5AI"><title>Diagnosis.</title><p>Eye round. Gnathopod 1 propodus without projections. Female gnathopod 2 propodus with mid-palmar excavation, large robust seta at palmar angle; dactylus longer than palm. Uropod 3 peduncle elongate, rami styliform, lined with minute setae, each ramus with one marginal robust seta.</p><fig id="F25" position="float" orientation="portrait"><object-id xmlns:xlink="http://www.w3.org/1999/xlink" content-type="doi" xlink:type="simple">10.3897/zookeys.1234.145826.figure25</object-id><object-id xmlns:xlink="http://www.w3.org/1999/xlink" content-type="arpha" xlink:type="simple">ECD68F62-BB40-570D-9A74-B7A7DBCF1B85</object-id><label>Figure 25.</label><caption><p><italic><tp:taxon-name><tp:taxon-name-part taxon-name-part-type="genus" reg="Posophotis">Posophotis</tp:taxon-name-part><tp:taxon-name-part taxon-name-part-type="species" reg="seri">seri</tp:taxon-name-part></tp:taxon-name></italic>, female, 4.7 mm, maxilliped palp (in part), habitus (in part), uropod 3. Scale bars: 0.5 mm.</p></caption><graphic xmlns:xlink="http://www.w3.org/1999/xlink" xlink:href="zookeys-1234-151_article-145826__-g025.jpg" position="float" orientation="portrait" xlink:type="simple" id="oo_1304905.jpg"><uri content-type="original_file" xlink:type="simple">https://binary.pensoft.net/fig/1304905</uri></graphic></fig></tp:treatment-sec><tp:treatment-sec sec-type="distribution" id="SECID0EW6AI"><title>Distribution.</title><p>Mexico: Puerto Peñasco (<xref ref-type="bibr" rid="B7">Barnard 1979</xref>); Ecuador: Galapagos Islands (<xref ref-type="bibr" rid="B7">Barnard 1979</xref>); Panama: unspecified (<xref ref-type="bibr" rid="B7">Barnard 1979</xref>), Bocas del Toro (present study).</p></tp:treatment-sec><tp:treatment-sec sec-type="ecology" id="SECID0EIABI"><title>Ecology and remarks.</title><p>This species occurs among red algae at a depth of 2.4 m. Panamanian specimens closely resemble specimens described in Barnard, 1979. Ethanol-preserved specimens retained brown coloration on pereon.</p></tp:treatment-sec><tp:treatment-sec><!--Section generated to contain objects referenced in tp:taxon-treatment.--><fig id="F33" position="float" orientation="portrait"><object-id xmlns:xlink="http://www.w3.org/1999/xlink" content-type="doi" xlink:type="simple">10.3897/zookeys.1234.145826.figure33</object-id><object-id xmlns:xlink="http://www.w3.org/1999/xlink" content-type="arpha" xlink:type="simple">61A93796-A685-51DC-922F-8616EF77D122</object-id><label>Figure 33.</label><caption><p>Photographs of live specimens unless noted. <bold>A</bold><italic><tp:taxon-name><tp:taxon-name-part taxon-name-part-type="genus" reg="Posophotis">Posophotis</tp:taxon-name-part><tp:taxon-name-part taxon-name-part-type="species" reg="seri">seri</tp:taxon-name-part></tp:taxon-name></italic> (ethanol-preserved specimen) <bold>B</bold><italic><tp:taxon-name><tp:taxon-name-part taxon-name-part-type="genus" reg="Podocerus">Podocerus</tp:taxon-name-part><tp:taxon-name-part taxon-name-part-type="species" reg="offucia">offucia</tp:taxon-name-part></tp:taxon-name></italic> sp. nov. (ethanol-preserved specimen) <bold>C</bold><italic><tp:taxon-name><tp:taxon-name-part taxon-name-part-type="genus" reg="Podocerus">Podocerus</tp:taxon-name-part><tp:taxon-name-part taxon-name-part-type="species" reg="fissipes">fissipes</tp:taxon-name-part></tp:taxon-name></italic><bold>D</bold><italic><tp:taxon-name><tp:taxon-name-part taxon-name-part-type="genus" reg="Podocerus">Podocerus</tp:taxon-name-part><tp:taxon-name-part taxon-name-part-type="species" reg="jareckii">jareckii</tp:taxon-name-part></tp:taxon-name></italic>. Scale bars: 1.0 mm.</p></caption><graphic xmlns:xlink="http://www.w3.org/1999/xlink" xlink:href="zookeys-1234-151_article-145826__-g033.jpg" position="float" orientation="portrait" xlink:type="simple" id="oo_1304914.jpg"><uri content-type="original_file" xlink:type="simple">https://binary.pensoft.net/fig/1304914</uri></graphic></fig></tp:treatment-sec><ref-list><ref id="B7"><mixed-citation xmlns:xlink="http://www.w3.org/1999/xlink" xlink:type="simple"><person-group><name name-style="western"><surname>Barnard</surname><given-names>JL</given-names></name></person-group> (<year>1979</year>) <article-title>Littoral Gammaridean <tp:taxon-name><tp:taxon-name-part taxon-name-part-type="order">Amphipoda</tp:taxon-name-part></tp:taxon-name> from the Gulf of California and the Galapagos Islands.</article-title><source>Smithsonian Contributions to Zoology</source><volume>271</volume>: <fpage>1</fpage>–<lpage>149</lpage>. <ext-link xlink:href="10.5479/si.00810282.271" ext-link-type="doi" xlink:type="simple">https://doi.org/10.5479/si.00810282.271</ext-link></mixed-citation></ref></ref-list></tp:taxon-treatment>
