# Supplementary material for: ﻿Caribbean Amphipoda (Crustacea) of Panama. Part IV: parvorder Caprellidira
Source: Zookeys. 2025 Apr 10;1234:151–205. doi: 10.3897/zookeys.1234.145826 (PMC12006821; doi:10.3897/zookeys.1234.145826)
Supplement: XML Treatment for Podocerus offucia [file zookeys.1234.145826-treatment30.xml]

<!DOCTYPE tp:taxon-treatment
  PUBLIC "-//TaxonX//DTD Taxonomic Treatment Publishing DTD v0 20100105//EN" "tax-treatment-NSO.dtd">
<tp:taxon-treatment xmlns:tp="http://www.plazi.org/taxpub"><tp:treatment-meta><kwd-group><label>Taxon classification</label><kwd>
                  <named-content content-type="kingdom">Animalia</named-content>
                </kwd><kwd>
                  <named-content content-type="order">Amphipoda</named-content>
                </kwd><kwd>
                  <named-content content-type="family">Podoceridae</named-content>
                </kwd></kwd-group><mixed-citation publication-type="journal"><person-group><name><surname>Sir</surname><given-names>Sally J.</given-names></name><name><surname>White</surname><given-names>Kristine N.</given-names></name></person-group><article-title>﻿Caribbean <tp:taxon-name><tp:taxon-name-part taxon-name-part-type="order">Amphipoda</tp:taxon-name-part></tp:taxon-name> (<tp:taxon-name><tp:taxon-name-part taxon-name-part-type="subphylum">Crustacea</tp:taxon-name-part></tp:taxon-name>) of Panama. Part IV: parvorder <tp:taxon-name><tp:taxon-name-part taxon-name-part-type="parvorder">Caprellidira</tp:taxon-name-part></tp:taxon-name></article-title><source>Zookeys</source><day>10</day><month>04</month><year>2025</year><volume>1234</volume><fpage>151</fpage><lpage>205</lpage><pub-id pub-id-type="doi">10.3897/zookeys.1234.145826</pub-id></mixed-citation></tp:treatment-meta><tp:nomenclature><label>﻿</label><tp:taxon-name>
                <object-id xmlns:xlink="http://www.w3.org/1999/xlink" content-type="arpha" xlink:type="simple">0525432E-5411-5290-A814-C02C34AEB37D</object-id>
                <tp:taxon-name-part taxon-name-part-type="genus" reg="Podocerus">Podocerus</tp:taxon-name-part>
                <tp:taxon-name-part taxon-name-part-type="species" reg="offucia">offucia</tp:taxon-name-part>
                <object-id xmlns:xlink="http://www.w3.org/1999/xlink" content-type="zoobank" xlink:type="simple">https://zoobank.org/B828F2DD-0E9C-49EE-A0E4-580D7F3D6E9E</object-id>
              </tp:taxon-name><tp:taxon-status xmlns:xlink="http://www.w3.org/1999/xlink" xlink:type="simple">sp. nov.</tp:taxon-status><xref ref-type="fig" rid="F26">Figs 26</xref><xref ref-type="fig" rid="F27">, 27</xref><xref ref-type="fig" rid="F28">, 28</xref><xref ref-type="fig" rid="F33">, 33B</xref></tp:nomenclature><tp:treatment-sec sec-type="type locality" id="SECID0EVDBI"><title>Type locality.</title><p>Bocas del Toro, Panama: Swan Cay, <named-content xmlns:xlink="http://www.w3.org/1999/xlink" content-type="dwc:verbatimCoordinates" xlink:type="simple"><named-content content-type="geo-json" specific-use="{&#34;type&#34;:&#34;Point&#34;,&#34;coordinates&#34;:[-82.300000,9.453600]}" id="NCID0E5DBI" xlink:type="simple">9.4536°N, 82.3000°W</named-content></named-content>, among coral rubble.</p></tp:treatment-sec><tp:treatment-sec sec-type="material" id="SECID0EDEBI"><title>Material examined.</title><p><bold><italic>Holotype</italic></bold>: Panama • 2.8 mm • 1 ♂; Bocas del Toro, Panama: Swan Cay, <named-content xmlns:xlink="http://www.w3.org/1999/xlink" content-type="dwc:verbatimCoordinates" xlink:type="simple"><named-content content-type="geo-json" specific-use="{&#34;type&#34;:&#34;Point&#34;,&#34;coordinates&#34;:[-82.300000,9.453600]}" id="NCID0EREBI" xlink:type="simple">9.4536°N, 82.3000°W</named-content></named-content>, depth 1–3 m; among coral rubble; 27 June 2023; K.N. White leg; <named-content xmlns:xlink="http://www.w3.org/1999/xlink" content-type="dwc:institutional_code" xlink:title="Smithsonian Institution, U.S. National Museum of Natural History" xlink:href="http://grbio.org/institution/smithsonian-institution-national-museum-natural-history-0" xlink:type="simple">USNM</named-content> 1743973. <bold><italic>Paratype</italic></bold>: Panama • 2.8 mm • 1 ♀; station data same as holotype; <named-content xmlns:xlink="http://www.w3.org/1999/xlink" content-type="dwc:institutional_code" xlink:title="Smithsonian Institution, U.S. National Museum of Natural History" xlink:href="http://grbio.org/institution/smithsonian-institution-national-museum-natural-history-0" xlink:type="simple">USNM</named-content> 1743974.</p></tp:treatment-sec><tp:treatment-sec sec-type="diagnosis" id="SECID0EDFBI"><title>Diagnosis.</title><p>Pereon segments 5–7 dorsally setose. Male antenna 1 flagellum 4-articulate; accessory flagellum uni-articulate. Coxa 1 with four marginal setae. Gnathopod 1 basis slender. Male gnathopod 2 propodus palm serrate with one large, rounded projection, posteriorly concave. Pereopods 3–7 propodus with posterodistal notch. Uropods 1 and 2 each with distoventral interramal spine.</p><fig id="F26" position="float" orientation="portrait"><object-id xmlns:xlink="http://www.w3.org/1999/xlink" content-type="doi" xlink:type="simple">10.3897/zookeys.1234.145826.figure26</object-id><object-id xmlns:xlink="http://www.w3.org/1999/xlink" content-type="arpha" xlink:type="simple">26A98EDA-E32B-5E43-A757-C994D26355DC</object-id><label>Figure 26.</label><caption><p><italic><tp:taxon-name><tp:taxon-name-part taxon-name-part-type="genus" reg="Podocerus">Podocerus</tp:taxon-name-part><tp:taxon-name-part taxon-name-part-type="species" reg="offucia">offucia</tp:taxon-name-part></tp:taxon-name></italic> sp. nov., male holotype, 2.8 mm, habitus, gnathopod 2 medial, gnathopod 2 medial. Scale bars: 0.5 mm.</p></caption><graphic xmlns:xlink="http://www.w3.org/1999/xlink" xlink:href="zookeys-1234-151_article-145826__-g026.jpg" position="float" orientation="portrait" xlink:type="simple" id="oo_1304906.jpg"><uri content-type="original_file" xlink:type="simple">https://binary.pensoft.net/fig/1304906</uri></graphic></fig></tp:treatment-sec><tp:treatment-sec sec-type="description" id="SECID0EAGBI"><title>Description.</title><p><bold>Male</bold> (holotype, 2.8 mm). <bold><italic>Head</italic>.</bold> Eyes round, bulging. Antenna 1 densely setose, flagellar article 1 shorter than flagellar article 2; accessory flagellum uni-articulate. Antenna 2 densely setose; flagellum 4-articulate. Maxilliped inner plate with seven plumose apical setae, outer plate lined with ten marginal robust setae and many facial setae, palp 4-articulate. Lower lip missing. Maxilla 1 inner plate absent; outer plate with six apical robust setae; palp bi-articulate, apical margin with four bifurcate setae and three slender setae. Maxilla 2 inner and outer plate apical margins lined with setae; outer plate with two rows. Mandibular palp tri-articulate, lined with plumose setae. Upper lip missing.</p><fig id="F27" position="float" orientation="portrait"><object-id xmlns:xlink="http://www.w3.org/1999/xlink" content-type="doi" xlink:type="simple">10.3897/zookeys.1234.145826.figure27</object-id><object-id xmlns:xlink="http://www.w3.org/1999/xlink" content-type="arpha" xlink:type="simple">D05AC4E7-91EB-52E7-857E-76E1DB2260E2</object-id><label>Figure 27.</label><caption><p><italic><tp:taxon-name><tp:taxon-name-part taxon-name-part-type="genus" reg="Podocerus">Podocerus</tp:taxon-name-part><tp:taxon-name-part taxon-name-part-type="species" reg="offucia">offucia</tp:taxon-name-part></tp:taxon-name></italic> sp. nov., female paratype, 2.8 mm, pereopod 5, gnathopod 2 medial, pereopod 6; male holotype, 2.8 mm, uropod 1, uropod 2, uropod 3. Scale bars: 0.5 mm.</p></caption><graphic xmlns:xlink="http://www.w3.org/1999/xlink" xlink:href="zookeys-1234-151_article-145826__-g027.jpg" position="float" orientation="portrait" xlink:type="simple" id="oo_1304907.jpg"><uri content-type="original_file" xlink:type="simple">https://binary.pensoft.net/fig/1304907</uri></graphic></fig><p><bold><italic>Pereon</italic>.</bold> Pereon segments with posterodorsal processes. Pereonites 5–8 with dorsal robust setae. Coxae sparsely setose, discontiguous. Coxa 1 rhomboidal. Gnathopod 1 subchelate; basis slender; ischium posterior margin with two long setae; merus posterior margin with long plumose setae; carpus longer than wide, posterior margin lined with plumose setae, with two plumose facial setae; propodus subequal in length with carpus, posterior margin with many simple and plumose setae, anterolateral margin with facial setae; dactylus inner margin serrate. Gnathopod 2 subchelate, much larger than gnathopod 1; basis expanded anteriorly into rounded process, posterior margin with short setae; ischium posteriodistal margin with sparse short setae; merus ventral margin lined with long slender plumose setae and two short, stout setae; carpus reduced, ventral margin lined with long slender plumose setae; propodus palm serrate with one large, rounded projection, posteriorly concave; dactylus closing on concavity. Pereopods 3–6 missing. Pereopod 7 basis ovate; ischium short; merus posteriorly expanded; propodus with posterodistal notch.</p><fig id="F28" position="float" orientation="portrait"><object-id xmlns:xlink="http://www.w3.org/1999/xlink" content-type="doi" xlink:type="simple">10.3897/zookeys.1234.145826.figure28</object-id><object-id xmlns:xlink="http://www.w3.org/1999/xlink" content-type="arpha" xlink:type="simple">08DE878D-AC20-5C5B-8733-43BB7AC319AD</object-id><label>Figure 28.</label><caption><p><italic><tp:taxon-name><tp:taxon-name-part taxon-name-part-type="genus" reg="Podocerus">Podocerus</tp:taxon-name-part><tp:taxon-name-part taxon-name-part-type="species" reg="offucia">offucia</tp:taxon-name-part></tp:taxon-name></italic> sp. nov., male holotype, 2.8 mm, left mandible, maxilla 1, maxilla 2, maxilliped; female paratype, 2.8 mm, lower lip. Scale bars: 0.5 mm.</p></caption><graphic xmlns:xlink="http://www.w3.org/1999/xlink" xlink:href="zookeys-1234-151_article-145826__-g028.jpg" position="float" orientation="portrait" xlink:type="simple" id="oo_1304908.jpg"><uri content-type="original_file" xlink:type="simple">https://binary.pensoft.net/fig/1304908</uri></graphic></fig><p><bold><italic>Pleon</italic>.</bold> Epimera 1–3 with posterodorsal processes; posteroventral margins smooth, rounded. Uropod 1 1.4 × length of uropod 2; peduncle with distoventral interramal spine, apical margin with one slender seta; inner ramus 2.3 × length of peduncle, outer margin lined with robust setae and fine setules, apical margin with one long seta; outer ramus outer margin with few robust setae, apical margin with one long seta. Uropod 2 peduncle with distoventral interramal spine, apical margin with one slender seta; inner ramus 2.9 × length of peduncle, outer margin lined with robust setae and fine setules, apical margin with one long seta; outer ramus outer margin with one robust seta, apical margin with one long seta. Uropod 3 vestigial, rounded. Telson dorsally produced, with two long and two short setae.</p><p><bold>Female</bold> (paratype, 2.8 mm). Similar in all aspects to the male with the exception of the following: Antenna 1 flagellum tri-articulate. Lower lip outer lobes rounded, setose; mandibular lobes acutely pointed. Gnathopod 2 basis stout, without rounded process, posterodistal margin with one seta; merus rounded posteriorly, with distal robust seta and several slender setae; carpus subtriangular; propodus enlarged, rounded, palmar margin smooth, moderately setose, with two large setae; dactylus inner margin with short setae. Pereopods 5 and 6 anterior and posterior margins of most articles with plumose setae; propodus posterodistal margin with notch.</p></tp:treatment-sec><tp:treatment-sec sec-type="etymology" id="SECID0EOIBI"><title>Etymology.</title><p>After the Latin <italic>offucia</italic>, meaning paint or wash for face and referring to dark pigment on the head of this species.</p></tp:treatment-sec><tp:treatment-sec sec-type="distribution" id="SECID0E5IBI"><title>Distribution.</title><p>Panama: Bocas del Toro (present study).</p></tp:treatment-sec><tp:treatment-sec sec-type="ecology" id="SECID0EDJBI"><title>Ecology and remarks.</title><p>These amphipods occur among coral rubble, occurring with other <italic><tp:taxon-name><tp:taxon-name-part taxon-name-part-type="genus" reg="Podocerus">Podocerus</tp:taxon-name-part></tp:taxon-name></italic> species at depths of 1–3 m. <italic><tp:taxon-name><tp:taxon-name-part taxon-name-part-type="genus" reg="Podocerus">Podocerus</tp:taxon-name-part><tp:taxon-name-part taxon-name-part-type="species" reg="offucia">offucia</tp:taxon-name-part></tp:taxon-name></italic> sp. nov. is most similar to <italic><tp:taxon-name><tp:taxon-name-part taxon-name-part-type="genus" reg="Podocerus">Podocerus</tp:taxon-name-part><tp:taxon-name-part taxon-name-part-type="species" reg="lazowaemi">lazowaemi</tp:taxon-name-part></tp:taxon-name></italic> Baldinger &amp; Gable, 1994 in sharing the following characters: male antenna 1 flagellum 4-articulate, accessory flagellum uni-articulate; gnathopod 1 basis slender; and uropods 1–2 each with distoventral interramal spine. The new species differs in the following characters: antenna 2 flagellum 4-articulate (vs 5-articulate), coxae 1 with four setae (vs 1 robust seta), coxa 2 bare (vs 1 robust seta), pereopods 3–7 propodus with posterodistal notch (vs lacking). <italic><tp:taxon-name><tp:taxon-name-part taxon-name-part-type="genus" reg="Podocerus">Podocerus</tp:taxon-name-part><tp:taxon-name-part taxon-name-part-type="species" reg="offucia">offucia</tp:taxon-name-part></tp:taxon-name></italic> sp. nov. is also similar to <italic><tp:taxon-name><tp:taxon-name-part taxon-name-part-type="genus" reg="Podocerus">Podocerus</tp:taxon-name-part><tp:taxon-name-part taxon-name-part-type="species" reg="kleidus">kleidus</tp:taxon-name-part></tp:taxon-name></italic> Thomas &amp; Barnard, 1992 in the presence of interramal spines on uropod 1 and 2 but differs in the following characters: antenna 1 flagellum 3 or 4-articulate (vs 6-articulate), coxa 1 entire (vs cleft), and four robust setae on telson (vs 9 robust setae). <italic><tp:taxon-name><tp:taxon-name-part taxon-name-part-type="genus" reg="Podocerus">Podocerus</tp:taxon-name-part><tp:taxon-name-part taxon-name-part-type="species" reg="offucia">offucia</tp:taxon-name-part></tp:taxon-name></italic> sp. nov. can be easily distinguished from all remaining described <italic><tp:taxon-name><tp:taxon-name-part taxon-name-part-type="genus" reg="Podocerus">Podocerus</tp:taxon-name-part></tp:taxon-name></italic> species based on having dorsal setae only on pereon segments 5–7, the shape of male gnathopod 2 propodus, and having uropods 1 and 2 each with distoventral interramal spine. Ethanol-preserved specimens of the new species retained purple-brown coloration on the head with faint coloration on the pereon.</p></tp:treatment-sec><tp:treatment-sec><!--Section generated to contain objects referenced in tp:taxon-treatment.--><fig id="F33" position="float" orientation="portrait"><object-id xmlns:xlink="http://www.w3.org/1999/xlink" content-type="doi" xlink:type="simple">10.3897/zookeys.1234.145826.figure33</object-id><object-id xmlns:xlink="http://www.w3.org/1999/xlink" content-type="arpha" xlink:type="simple">61A93796-A685-51DC-922F-8616EF77D122</object-id><label>Figure 33.</label><caption><p>Photographs of live specimens unless noted. <bold>A</bold><italic><tp:taxon-name><tp:taxon-name-part taxon-name-part-type="genus" reg="Posophotis">Posophotis</tp:taxon-name-part><tp:taxon-name-part taxon-name-part-type="species" reg="seri">seri</tp:taxon-name-part></tp:taxon-name></italic> (ethanol-preserved specimen) <bold>B</bold><italic><tp:taxon-name><tp:taxon-name-part taxon-name-part-type="genus" reg="Podocerus">Podocerus</tp:taxon-name-part><tp:taxon-name-part taxon-name-part-type="species" reg="offucia">offucia</tp:taxon-name-part></tp:taxon-name></italic> sp. nov. (ethanol-preserved specimen) <bold>C</bold><italic><tp:taxon-name><tp:taxon-name-part taxon-name-part-type="genus" reg="Podocerus">Podocerus</tp:taxon-name-part><tp:taxon-name-part taxon-name-part-type="species" reg="fissipes">fissipes</tp:taxon-name-part></tp:taxon-name></italic><bold>D</bold><italic><tp:taxon-name><tp:taxon-name-part taxon-name-part-type="genus" reg="Podocerus">Podocerus</tp:taxon-name-part><tp:taxon-name-part taxon-name-part-type="species" reg="jareckii">jareckii</tp:taxon-name-part></tp:taxon-name></italic>. Scale bars: 1.0 mm.</p></caption><graphic xmlns:xlink="http://www.w3.org/1999/xlink" xlink:href="zookeys-1234-151_article-145826__-g033.jpg" position="float" orientation="portrait" xlink:type="simple" id="oo_1304914.jpg"><uri content-type="original_file" xlink:type="simple">https://binary.pensoft.net/fig/1304914</uri></graphic></fig></tp:treatment-sec></tp:taxon-treatment>
