# Supplementary material for: ﻿Caribbean Amphipoda (Crustacea) of Panama. Part IV: parvorder Caprellidira
Source: Zookeys. 2025 Apr 10;1234:151–205. doi: 10.3897/zookeys.1234.145826 (PMC12006821; doi:10.3897/zookeys.1234.145826)
Supplement: XML Treatment for Podocerus fissipes [file zookeys.1234.145826-treatment31.xml]

<!DOCTYPE tp:taxon-treatment
  PUBLIC "-//TaxonX//DTD Taxonomic Treatment Publishing DTD v0 20100105//EN" "tax-treatment-NSO.dtd">
<tp:taxon-treatment xmlns:tp="http://www.plazi.org/taxpub"><tp:treatment-meta><kwd-group><label>Taxon classification</label><kwd>
                  <named-content content-type="kingdom">Animalia</named-content>
                </kwd><kwd>
                  <named-content content-type="order">Amphipoda</named-content>
                </kwd><kwd>
                  <named-content content-type="family">Podoceridae</named-content>
                </kwd></kwd-group><mixed-citation publication-type="journal"><person-group><name><surname>Sir</surname><given-names>Sally J.</given-names></name><name><surname>White</surname><given-names>Kristine N.</given-names></name></person-group><article-title>﻿Caribbean <tp:taxon-name><tp:taxon-name-part taxon-name-part-type="order">Amphipoda</tp:taxon-name-part></tp:taxon-name> (<tp:taxon-name><tp:taxon-name-part taxon-name-part-type="subphylum">Crustacea</tp:taxon-name-part></tp:taxon-name>) of Panama. Part IV: parvorder <tp:taxon-name><tp:taxon-name-part taxon-name-part-type="parvorder">Caprellidira</tp:taxon-name-part></tp:taxon-name></article-title><source>Zookeys</source><day>10</day><month>04</month><year>2025</year><volume>1234</volume><fpage>151</fpage><lpage>205</lpage><pub-id pub-id-type="doi">10.3897/zookeys.1234.145826</pub-id></mixed-citation></tp:treatment-meta><tp:nomenclature><label>﻿</label><tp:taxon-name>
                <object-id xmlns:xlink="http://www.w3.org/1999/xlink" content-type="arpha" xlink:type="simple">55A77FA2-18A0-5AF2-9994-36110BB6FF09</object-id>
                <tp:taxon-name-part taxon-name-part-type="genus" reg="Podocerus">Podocerus</tp:taxon-name-part>
                <tp:taxon-name-part taxon-name-part-type="species" reg="fissipes">fissipes</tp:taxon-name-part>
              </tp:taxon-name><tp:taxon-authority>Serejo, 1995</tp:taxon-authority><xref ref-type="fig" rid="F29">Figs 29</xref><xref ref-type="fig" rid="F33">, 33C</xref><tp:nomenclature-citation-list><tp:nomenclature-citation><tp:taxon-name>
                    <tp:taxon-name-part taxon-name-part-type="genus" reg="Podocerus">Podocerus</tp:taxon-name-part>
                    <tp:taxon-name-part taxon-name-part-type="species" reg="fissipes">fissipes</tp:taxon-name-part>
                  </tp:taxon-name><comment>Serejo, 1995[1996]: 49–55, figs 1–3; <xref ref-type="bibr" rid="B3">Baldinger and Gable 2002</xref>: 11–19, figs 6–12; <xref ref-type="bibr" rid="B35">LeCroy 2011</xref>: 702, fig. 560.</comment></tp:nomenclature-citation></tp:nomenclature-citation-list></tp:nomenclature><tp:treatment-sec sec-type="material" id="SECID0ERNBI"><title>Material examined.</title><p>Panama • 3–5.1 mm • 2 ♂, 5 ♀; Bocas del Toro, Hospital Bight, <named-content xmlns:xlink="http://www.w3.org/1999/xlink" content-type="dwc:verbatimCoordinates" xlink:type="simple"><named-content content-type="geo-json" specific-use="{&#34;type&#34;:&#34;Point&#34;,&#34;coordinates&#34;:[-82.131600,9.304400]}" id="NCID0E1NBI" xlink:type="simple">9.3044°N, 82.1316°W</named-content></named-content>, depth 1.5 m, among coral rubble; 7 Aug 2005; S. LeCroy leg.; <named-content xmlns:xlink="http://www.w3.org/1999/xlink" content-type="dwc:institutional_code" xlink:title="Gulf Coast Research Laboratory Museum" xlink:href="http://grbio.org/institution/gulf-coast-research-laboratory-0" xlink:type="simple">GCRL</named-content> 6672 • 3 ♂, 8 ♀, 2 juveniles; Bocas del Toro, Hospital Point, <named-content xmlns:xlink="http://www.w3.org/1999/xlink" content-type="dwc:verbatimCoordinates" xlink:type="simple"><named-content content-type="geo-json" specific-use="{&#34;type&#34;:&#34;Point&#34;,&#34;coordinates&#34;:[-82.218500,9.333300]}" id="NCID0EHOBI" xlink:type="simple">9.3333°N, 82.2185°W</named-content></named-content>, depth 11 m, from buoy scrapings; 26 June 2023; K.N. White leg.; <named-content xmlns:xlink="http://www.w3.org/1999/xlink" content-type="dwc:institutional_code" xlink:title="Smithsonian Institution, U.S. National Museum of Natural History" xlink:href="http://grbio.org/institution/smithsonian-institution-national-museum-natural-history-0" xlink:type="simple">USNM</named-content> 1743975 • 9 ♂, 7 ♀, 1 juvenile; Bocas del Toro, Crawl Caye, <named-content xmlns:xlink="http://www.w3.org/1999/xlink" content-type="dwc:verbatimCoordinates" xlink:type="simple"><named-content content-type="geo-json" specific-use="{&#34;type&#34;:&#34;Point&#34;,&#34;coordinates&#34;:[-82.129000,9.247500]}" id="NCID0EUOBI" xlink:type="simple">9.2475°N, 82.1290°W</named-content></named-content>, depth 0–1 m, from buoy scrapings; 28 June 2023; K.N. White leg.; <named-content xmlns:xlink="http://www.w3.org/1999/xlink" content-type="dwc:institutional_code" xlink:title="Smithsonian Institution, U.S. National Museum of Natural History" xlink:href="http://grbio.org/institution/smithsonian-institution-national-museum-natural-history-0" xlink:type="simple">USNM</named-content> 1743976.</p></tp:treatment-sec><tp:treatment-sec sec-type="diagnosis" id="SECID0E5OBI"><title>Diagnosis.</title><p>Maxilla 2 inner and outer plates each with two rows of apical setae. Gnathopod 2 merus without robust setae; propodus with two robust setae at palmar angle. Uropods 1 and 2 without interramal spines. Telson apex truncate with two long and two short setae.</p><fig id="F29" position="float" orientation="portrait"><object-id xmlns:xlink="http://www.w3.org/1999/xlink" content-type="doi" xlink:type="simple">10.3897/zookeys.1234.145826.figure29</object-id><object-id xmlns:xlink="http://www.w3.org/1999/xlink" content-type="arpha" xlink:type="simple">86656A50-C69A-5D37-8418-C3263104662E</object-id><label>Figure 29.</label><caption><p><italic><tp:taxon-name><tp:taxon-name-part taxon-name-part-type="genus" reg="Podocerus">Podocerus</tp:taxon-name-part><tp:taxon-name-part taxon-name-part-type="species" reg="fissipes">fissipes</tp:taxon-name-part></tp:taxon-name></italic>, male, 4.6 mm, uropod 1, uropod 2, maxilla 2, gnathopod 2 lateral, telson apex. Scale bars: 0.5 mm.</p></caption><graphic xmlns:xlink="http://www.w3.org/1999/xlink" xlink:href="zookeys-1234-151_article-145826__-g029.jpg" position="float" orientation="portrait" xlink:type="simple" id="oo_1304909.jpg"><uri content-type="original_file" xlink:type="simple">https://binary.pensoft.net/fig/1304909</uri></graphic></fig></tp:treatment-sec><tp:treatment-sec sec-type="distribution" id="SECID0E2PBI"><title>Distribution.</title><p>Brazil: Prainha in Arraial do Cabo, Rio de Janeiro; Santo Aleixo Island, Serinhaém, Pernambuco (<xref ref-type="bibr" rid="B69">Serejo 1995</xref>); British Virgin Islands: Guana (<xref ref-type="bibr" rid="B3">Baldinger and Gable 2002</xref>); U.S.A.: Biscayne Bay, Florida (<xref ref-type="bibr" rid="B35">LeCroy 2011</xref>); Bocas del Toro (present study).</p></tp:treatment-sec><tp:treatment-sec sec-type="ecology" id="SECID0ENQBI"><title>Ecology and remarks.</title><p>Panamanian specimens agree with previous descriptions of <italic><tp:taxon-name><tp:taxon-name-part taxon-name-part-type="genus" reg="Podocerus">Podocerus</tp:taxon-name-part><tp:taxon-name-part taxon-name-part-type="species" reg="fissipes">fissipes</tp:taxon-name-part></tp:taxon-name></italic> with the following exceptions: variation in dorsal carinae; gnathopod 2 with two robust setae (vs one robust seta in <xref ref-type="bibr" rid="B69">Serejo 1995</xref> and <xref ref-type="bibr" rid="B35">LeCroy 2011</xref>). <xref ref-type="bibr" rid="B3">Baldinger and Gable (2002)</xref>, however, also describe two robust setae on the gnathopod 2 propodus. The variation may be due to the size difference (Panama = 4.6 mm, B.V.I. = 3.0 mm, Brazil = 2.3 mm) or due to regional variation. Live specimens have orange coloration lining pereonites and are covered with orange speckles.</p></tp:treatment-sec><tp:treatment-sec><!--Section generated to contain objects referenced in tp:taxon-treatment.--><fig id="F33" position="float" orientation="portrait"><object-id xmlns:xlink="http://www.w3.org/1999/xlink" content-type="doi" xlink:type="simple">10.3897/zookeys.1234.145826.figure33</object-id><object-id xmlns:xlink="http://www.w3.org/1999/xlink" content-type="arpha" xlink:type="simple">61A93796-A685-51DC-922F-8616EF77D122</object-id><label>Figure 33.</label><caption><p>Photographs of live specimens unless noted. <bold>A</bold><italic><tp:taxon-name><tp:taxon-name-part taxon-name-part-type="genus" reg="Posophotis">Posophotis</tp:taxon-name-part><tp:taxon-name-part taxon-name-part-type="species" reg="seri">seri</tp:taxon-name-part></tp:taxon-name></italic> (ethanol-preserved specimen) <bold>B</bold><italic><tp:taxon-name><tp:taxon-name-part taxon-name-part-type="genus" reg="Podocerus">Podocerus</tp:taxon-name-part><tp:taxon-name-part taxon-name-part-type="species" reg="offucia">offucia</tp:taxon-name-part></tp:taxon-name></italic> sp. nov. (ethanol-preserved specimen) <bold>C</bold><italic><tp:taxon-name><tp:taxon-name-part taxon-name-part-type="genus" reg="Podocerus">Podocerus</tp:taxon-name-part><tp:taxon-name-part taxon-name-part-type="species" reg="fissipes">fissipes</tp:taxon-name-part></tp:taxon-name></italic><bold>D</bold><italic><tp:taxon-name><tp:taxon-name-part taxon-name-part-type="genus" reg="Podocerus">Podocerus</tp:taxon-name-part><tp:taxon-name-part taxon-name-part-type="species" reg="jareckii">jareckii</tp:taxon-name-part></tp:taxon-name></italic>. Scale bars: 1.0 mm.</p></caption><graphic xmlns:xlink="http://www.w3.org/1999/xlink" xlink:href="zookeys-1234-151_article-145826__-g033.jpg" position="float" orientation="portrait" xlink:type="simple" id="oo_1304914.jpg"><uri content-type="original_file" xlink:type="simple">https://binary.pensoft.net/fig/1304914</uri></graphic></fig></tp:treatment-sec><ref-list><ref id="B3"><mixed-citation xmlns:xlink="http://www.w3.org/1999/xlink" xlink:type="simple"><person-group><name name-style="western"><surname>Baldinger</surname><given-names>AJ</given-names></name><name name-style="western"><surname>Gable</surname><given-names>MF</given-names></name></person-group> (<year>2002</year>) <article-title>The genus <italic><tp:taxon-name><tp:taxon-name-part taxon-name-part-type="genus">Podocerus</tp:taxon-name-part></tp:taxon-name></italic> (<tp:taxon-name><tp:taxon-name-part taxon-name-part-type="subphylum">Crustacea</tp:taxon-name-part></tp:taxon-name>: <tp:taxon-name><tp:taxon-name-part taxon-name-part-type="order">Amphipoda</tp:taxon-name-part></tp:taxon-name>: <tp:taxon-name><tp:taxon-name-part taxon-name-part-type="family">Podoceridae</tp:taxon-name-part></tp:taxon-name>) from Guana Island, British Virgin Islands.</article-title><source>Postilla</source><volume>226</volume>: <fpage>1</fpage>–<lpage>21</lpage>. <ext-link xlink:href="https://elischolar.library.yale.edu/cgi/viewcontent.cgi?article=1225&amp;context=peabody_museum_natural_history_postilla" ext-link-type="uri" xlink:type="simple">https://elischolar.library.yale.edu/cgi/viewcontent.cgi?article=1225&amp;context=peabody_museum_natural_history_postilla</ext-link></mixed-citation></ref><ref id="B35"><mixed-citation xmlns:xlink="http://www.w3.org/1999/xlink" xlink:type="simple"><person-group><name name-style="western"><surname>LeCroy</surname><given-names>SE</given-names></name></person-group> (<year>2011</year>) An Illustrated Identification Guide to The Nearshore Marine and Estuarine Gammaridean <tp:taxon-name><tp:taxon-name-part taxon-name-part-type="order">Amphipoda</tp:taxon-name-part></tp:taxon-name> of Florida Volume 5: Families <tp:taxon-name><tp:taxon-name-part taxon-name-part-type="family">Leucothoidae</tp:taxon-name-part></tp:taxon-name>, <tp:taxon-name><tp:taxon-name-part taxon-name-part-type="family">Liljeboriidae</tp:taxon-name-part></tp:taxon-name>, <tp:taxon-name><tp:taxon-name-part taxon-name-part-type="family">Neomegamphopidae</tp:taxon-name-part></tp:taxon-name>, <tp:taxon-name><tp:taxon-name-part taxon-name-part-type="family">Ochlesidae</tp:taxon-name-part></tp:taxon-name>, <tp:taxon-name><tp:taxon-name-part taxon-name-part-type="family">Phliantidae</tp:taxon-name-part></tp:taxon-name>, <tp:taxon-name><tp:taxon-name-part taxon-name-part-type="family">Phoxocephalidae</tp:taxon-name-part></tp:taxon-name>, <tp:taxon-name><tp:taxon-name-part taxon-name-part-type="family">Platyischnopidae</tp:taxon-name-part></tp:taxon-name>, <tp:taxon-name><tp:taxon-name-part taxon-name-part-type="family">Pleustidae</tp:taxon-name-part></tp:taxon-name>, <tp:taxon-name><tp:taxon-name-part taxon-name-part-type="family">Podoceridae</tp:taxon-name-part></tp:taxon-name>, <tp:taxon-name><tp:taxon-name-part taxon-name-part-type="family">Pontoporeiidae</tp:taxon-name-part></tp:taxon-name>, <tp:taxon-name><tp:taxon-name-part taxon-name-part-type="family">Sebidae</tp:taxon-name-part></tp:taxon-name>, <tp:taxon-name><tp:taxon-name-part taxon-name-part-type="family">Stenothoidae</tp:taxon-name-part></tp:taxon-name>, <tp:taxon-name><tp:taxon-name-part taxon-name-part-type="family">Synopiidae</tp:taxon-name-part></tp:taxon-name>, and <tp:taxon-name><tp:taxon-name-part taxon-name-part-type="family">Talitridae</tp:taxon-name-part></tp:taxon-name>. Florida Department of Environmental Protection Annual Report Contract No. WM949 5: 615–816.</mixed-citation></ref><ref id="B69"><mixed-citation xmlns:xlink="http://www.w3.org/1999/xlink" xlink:type="simple"><person-group><name name-style="western"><surname>Serejo</surname><given-names>CS</given-names></name></person-group> (<year>1995</year>) <article-title><italic><tp:taxon-name><tp:taxon-name-part taxon-name-part-type="genus">Podocerus</tp:taxon-name-part><tp:taxon-name-part taxon-name-part-type="species">fissipes</tp:taxon-name-part></tp:taxon-name></italic> n. sp., a new species of sponge-dwelling amphipod (<tp:taxon-name><tp:taxon-name-part taxon-name-part-type="order">Amphipoda</tp:taxon-name-part></tp:taxon-name>, <tp:taxon-name><tp:taxon-name-part taxon-name-part-type="family">Podoceridae</tp:taxon-name-part></tp:taxon-name>) from the Brazilian Coast.</article-title><source>Nauplius Revista de Sociedade Brasileira de Carcinologia</source><volume>3</volume>: <fpage>49</fpage>–<lpage>57</lpage>.</mixed-citation></ref></ref-list></tp:taxon-treatment>
