# Supplementary material for: ﻿Caribbean Amphipoda (Crustacea) of Panama. Part IV: parvorder Caprellidira
Source: Zookeys. 2025 Apr 10;1234:151–205. doi: 10.3897/zookeys.1234.145826 (PMC12006821; doi:10.3897/zookeys.1234.145826)
Supplement: Supplementary material 1 — Locality table Panama Caprellidira [file zookeys-1234-151_article-145826__-s001.xlsx]

## Sheet: Sheet1
Species	Latitutude	Longitude	Location	Date	Depth	Habitat	Collector
Deutella pseudoincerta Winfield & Guerra-García, 2021	9.24597	-82.1369	Cayo Coral, Bocas del Toro, Panama	2023-06-25	1-4m	coral rubble	K.N. White
Deutella caribensis Guerra-García, Krapp-Schickel & Müller, 2006	9.41343	-82.3333	Bocas del Drago, Bocas del Toro, Panama	2023-06-23	1-3m	coral rubble	K.N. White
Paracaprella pusilla Mayer, 1890	9.33338	-82.2185	Hospital Point, Bocas del Toro, Panama	2023-06-26	11m	from buoy scrapings	K.N. White
Cerapus thomasi Ortiz and Lemaitre, 1997	9.2376	-82.1438	Crawl Cay, Bocas del Toro, Panama	2021-08-11	2-3m	Halimeda	K.N. White
Cerapus thomasi Ortiz and Lemaitre, 1997	9.41806	-82.3375	Bocas del Drago, Bocas del Toro, Panama	2021-08-09	2-3m	red algae	K.N. White
Cerapus benthophilus Thomas and Heard, 1979	8.93967	-82.1105	Chiriqui Grande, Laguna de Chiriqui, Bocas del Toro, Panama	2005-08-10	0.2–1.5m	Thalassia	S. Lecroy
Cerapus slayeri Drumm, 2018	9.26931	-82.2489	Pidgeon Key Reef, Bocas del Toro, Panama	2005-08-09	0.5–1m	Halimeda, Thalassia	S. Lecroy
Ericthonius brasiliensis (Dana, 1853)	9.25047	-82.1316	Crawl Cay, Bocas del Toro, Panama	2005-08-07	10m	coral rubble, red sponge	S. DeGrave, M. Salazar
Ericthonius brasiliensis (Dana, 1853)	9.30448	-82.1316	Hospital Point, Bocas del Toro	2005-08-07	1.5m	sponges, coral rubble, sand	T.A. Haney
Ericthonius brasiliensis (Dana, 1853)			100m west of STRI dock	2005-08-08	14m		T.A. Haney
Ericthonius brasiliensis (Dana, 1853)	9.2625	-82.1897	Isla San Cristobal, Bocas del Toro, Panama	2005-08-09	0.2m		S. Lecroy
Ericthonius brasiliensis (Dana, 1853)	9.2376	-82.1438	Crawl Cay, Bocas del Toro, Panama	2021-08-11	2m	Halimeda	K.N. White
Ericthonius brasiliensis (Dana, 1853)	9.26997	-82.0587	Cayo Zapatilla, Bocas del Toro, Panama	2023-06-29	0 m	sand	K.N. White
Ericthonius brasiliensis (Dana, 1853)	9.33338	-82.2185	Hospital Point, Bocas del Toro, Panama	2023-06-26	11m	rubble	K.N. White
Ericthonius brasiliensis (Dana, 1853)	9.4536	-82.3	Swan Cay, Bocas del Toro, Panama	2023-06-27	1.5-3m	rubble	K.N. White
Ericthonius brasiliensis (Dana, 1853)	9.25022	-82.1318	Cayo Coral, Bocas del Toro, Panama	2023-06-29	5-13m	Deep rubble sample	K.N. White
Caribboecetes intermedius Just, 1984	9.24494	-82.1383	Crawl Cay, Bocas del Toro, Panama	2021-08-11	1.5-2.4m	sand	K.N. White
Caribboecetes intermedius Just, 1984	9.2475	-82.129	Crawl Cay, Bocas del Toro, Panama	2021-08-12	4.6m	sand	K.N. White
Caribboecetes intermedius Just, 1984	9.41343	-82.3333	Bocas del Drago, Bocas del Toro, Panama	2023-06-23	1-3m	sand	K.N. White
Caribboecetes intermedius Just, 1984	9.41718	-82.3248	Drago Beach, Bocas del Toro, Panama	2023-06-23	0-1m	sand	K.N. White
Varohios topianus J.L. Barnard, 1979	9.26997	-82.0587	Cayo Coral, Bocas del Toro, Panama	2023-06-25	1-4m	sand	K.N. White
Konatopus tridens sp. nov.	9.24597	-82.1369	Cayo Coral, Bocas del Toro, Panama	2023-06-25	1-4m	sand	K.N. White
Podocerus fissipes Serejo, 1995	9.30448	-82.1316	Hospital Bight, Bocas del Toro, Panama	2005-08-07	1.5m	coral rubble	S. Lecroy
Podocerus fissipes Serejo, 1995	9.4536	-82.3	Hospital Point, Bocas del Toro, Panama	2023-06-26	11m	buoy scrapings	K.N. White
Podocerus fissipes Serejo, 1995	9.2475	-82.129	Crawl Cay, Bocas del Toro, Panama	2023-06-28	0-1m	buoy scrapings	K.N. White
Podocerus jareckii Baldinger & Gable, 2002	9.4536	-82.3	Swan Cay, Bocas del Toro, Panama	2023-06-27	1.5-3m	coral rubble	K.N. White
Podocerus offucia sp. nov.	9.4536	-82.3	Swan Cay, Bocas del Toro, Panama	2023-06-27	1.5-3 m	coral rubble	K.N. White
Latigammaropsis atlantica (Stebbing, 1888)	9.3336	-82.2188	Hospital Point, Cayo Solarte, Bocas del Toro, Panama	2005-08-06	15m	coral rubble, Halimeda	S. DeGrave
Latigammaropsis atlantica (Stebbing, 1888)	9.24597	-82.1369	Crawl Cay, Bocas del Toro, Panama	2023-06-25	1-4m	coral rubble	K.N. White
Audulla chelifera (Chevreux, 1901)	9.4149	-82.3323	Lime Point, Bocas del Toro	2005-08-05	0.2–0.5m	coral rubble, red algae	S. DeGrave, M. Salazar
Posophotis seri Barnard, 1979	9.41806	-82.3375	Bocas del Drago, Bocas del Toro, Panama	2021-08-09	2.4m	red algae	K.N. White
Photis butalus sp. nov.	9.45333	-82.2983	Swan Cay, Bocas del Toro, Panama	2005-08-04	3m	brown algae, hydroids, filamentous algae	T.A. Haney
Photis bulla sp. nov.	9.2475	-82.129	Crawl Cay, Bocas del Toro, Panama	2021-08-11	1.5-3m	Halimeda	K.N. White
Photis bulla sp. nov.	9.2376	-82.1438	Crawl Cay, Bocas del Toro, Panama	2021-08-12	1.5-3m	coral rubble	K.N. White
Photis probolion sp. nov.	9.25022	-82.1318	Crawl Cay, Bocas del Toro, Panama	2023-06-29	5-13m	shallow coral rubble	K.N. White
Photis melanica McKinney, 1980	9.4159	-82.2489	Laboratory Dock, Bocas del Toro, Panama	2005-08-08	14m	in light trap	T.A. Haney
